# Supplementary material for: Unlocking Li‒S chemistry via acoustic-induced entropy-driven electrolyte
Source: Nat Commun. 2026 Apr 30;17:5915. doi: 10.1038/s41467-026-72486-6 (PMC13338023; doi:10.1038/s41467-026-72486-6)
Supplement: Supplementary file 3 — Supplementary Data [file 41467_2026_72486_MOESM3_ESM.zip]

Archive with 3 entries (2 files):
- Supplementary Data files/Supplementary Data 1.docx
- Supplementary Data files/Supplementary Data 2.docx
- Supplementary Data files/
