# Supplementary material for: Unlocking Li‒S chemistry via acoustic-induced entropy-driven electrolyte
Source: Nat Commun. 2026 Apr 30;17:5915. doi: 10.1038/s41467-026-72486-6 (PMC13338023; doi:10.1038/s41467-026-72486-6)
Supplement: Supplementary file 5 — Source Data [file 41467_2026_72486_MOESM5_ESM.xlsx]

## Sheet: Figure1b
Raman shift	Intensity	Intensity	Intensity	Intensity	Intensity	Intensity
	Blank	Cavitation 0-3 min	Cavitation 3-6 min	Cavitation 6-9 min	Cavitation 9-12 min	Cavitation 12-15 min
300.937	691.367	1854.72	100.272	250.644	275.733	240.546
302.141	709.188	1838.26	100.231	246.315	275.572	244.185
303.348	720.276	1820.8	99.3	241.443	275.295	247.348
304.552	722.924	1803.13	97.328	236.244	274.906	249.891
305.759	716.51	1786	94.263	230.962	274.405	251.713
306.963	701.615	1770.02	90.163	225.85	273.8	252.761
308.169	679.965	1755.62	85.205	221.15	273.103	253.037
309.372	654.224	1743.06	79.676	217.08	272.333	252.591
310.576	627.647	1732.37	73.946	213.819	271.52	251.525
311.781	603.672	1723.44	68.441	211.497	270.705	249.976
312.985	585.486	1716.08	63.605	210.189	269.939	248.112
314.188	575.643	1710.03	59.855	209.917	269.286	246.116
315.391	575.773	1705.05	57.538	210.648	268.818	244.172
316.594	586.428	1700.98	56.903	212.304	268.611	242.454
317.798	607.07	1697.73	58.067	214.769	268.741	241.111
319.001	636.197	1695.3	61.009	217.897	269.277	240.258
320.203	671.583	1693.76	65.563	221.525	270.273	239.972
321.405	710.582	1693.19	71.441	225.479	271.763	240.285
322.607	750.462	1693.66	78.253	229.587	273.756	241.187
323.807	788.712	1695.15	85.552	233.683	276.227	242.626
325.009	823.289	1697.57	92.866	237.618	279.118	244.52
326.21	852.774	1700.65	99.752	241.262	282.34	246.758
327.412	876.433	1704.06	105.83	244.511	285.771	249.216
328.613	894.181	1707.35	110.817	247.285	289.266	251.764
329.812	906.473	1710.04	114.547	249.54	292.665	254.277
331.013	914.138	1711.72	116.979	251.257	295.8	256.638
332.214	918.201	1712.01	118.194	252.45	298.51	258.752
333.412	919.708	1710.73	118.372	253.162	300.649	260.544
334.613	919.586	1707.85	117.765	253.459	302.102	261.962
335.811	918.548	1703.54	116.663	253.428	302.788	262.975
337.011	917.059	1698.12	115.354	253.167	302.671	263.573
338.209	915.34	1692.04	114.09	252.783	301.763	263.761
339.409	913.426	1685.78	113.056	252.375	300.123	263.555
340.606	911.236	1679.81	112.352	252.034	297.855	262.978
341.804	908.658	1674.47	111.982	251.826	295.098	262.056
343.001	905.624	1669.94	111.862	251.795	292.021	260.814
344.2	902.161	1666.21	111.833	251.952	288.808	259.278
345.397	898.415	1663.06	111.688	252.275	285.646	257.473
346.594	894.646	1660.09	111.201	252.715	282.71	255.426
347.791	891.189	1656.78	110.162	253.197	280.154	253.164
348.987	888.4	1652.58	108.412	253.628	278.096	250.723
350.183	886.582	1646.98	105.86	253.909	276.613	248.149
351.38	885.922	1639.57	102.511	253.944	275.733	245.494
352.576	886.423	1630.13	98.458	253.65	275.437	242.826
353.771	887.873	1618.65	93.888	252.966	275.655	240.218
354.967	889.833	1605.34	89.056	251.857	276.276	237.754
356.163	891.658	1590.57	84.259	250.317	277.154	235.516
357.358	892.554	1574.84	79.807	248.366	278.119	233.585
358.553	891.658	1558.69	75.983	246.045	278.988	232.028
359.746	888.138	1542.62	73.017	243.409	279.579	230.896
360.941	881.31	1527.02	71.052	240.513	279.723	230.215
362.136	870.733	1512.14	70.131	237.409	279.279	229.979
363.329	856.295	1498.03	70.192	234.129	278.139	230.153
364.523	838.262	1484.59	71.069	230.689	276.241	230.67
365.716	817.286	1471.58	72.517	227.079	273.571	231.435
366.91	794.355	1458.72	74.233	223.275	270.17	232.327
368.102	770.711	1445.72	75.896	219.242	266.127	233.217
369.296	747.723	1432.38	77.197	214.949	261.582	233.968
370.487	726.731	1418.67	77.883	210.384	256.714	234.455
371.679	708.904	1404.73	77.778	205.566	251.733	234.571
372.872	695.1	1390.87	76.814	200.566	246.87	234.239
374.063	685.777	1377.59	75.036	195.508	242.361	233.421
375.254	680.952	1365.46	72.599	190.577	238.436	232.122
376.445	680.225	1355.11	69.762	186.014	235.304	230.389
377.638	682.869	1347.1	66.856	182.104	233.139	228.313
378.828	687.959	1341.85	64.254	179.154	232.069	226.014
380.019	694.544	1339.63	62.337	177.472	232.169	223.642
381.209	701.811	1340.45	61.455	177.33	233.453	221.353
382.399	709.232	1344.15	61.891	178.941	235.871	219.303
383.589	716.655	1350.37	63.836	182.427	239.313	217.631
384.779	724.334	1358.64	67.371	187.799	243.614	216.448
385.967	732.879	1368.41	72.457	194.942	248.561	215.826
387.156	743.137	1379.19	78.939	203.619	253.906	215.792
388.345	756.024	1390.55	86.563	213.475	259.383	216.326
389.535	772.326	1402.16	94.997	224.063	264.72	217.365
390.724	792.52	1413.84	103.858	234.875	269.662	218.806
391.91	816.62	1425.51	112.745	245.38	273.978	220.518
393.099	844.102	1437.11	121.271	255.068	277.484	222.356
394.286	873.91	1448.63	129.089	263.489	280.047	224.173
395.474	904.547	1459.95	135.914	270.292	281.595	225.832
396.662	934.237	1470.84	141.536	275.249	282.118	227.221
397.848	961.142	1480.91	145.827	278.274	281.667	228.261
399.034	983.59	1489.61	148.737	279.417	280.344	228.912
400.222	1000.28	1496.27	150.285	278.861	278.297	229.172
401.408	1010.45	1500.14	150.548	276.889	275.701	229.075
402.595	1013.9	1500.51	149.635	273.854	272.742	228.686
403.78	1011.05	1496.77	147.678	270.136	269.604	228.09
404.965	1002.78	1488.52	144.811	266.103	266.454	227.375
406.15	990.259	1475.64	141.157	262.071	263.425	226.627
407.335	974.788	1458.28	136.823	258.274	260.61	225.913
408.522	957.55	1436.93	131.893	254.844	258.055	225.274
409.706	939.468	1412.3	126.435	251.806	255.761	224.716
410.891	921.093	1385.28	120.502	249.083	253.683	224.209
412.075	902.585	1356.81	114.145	246.515	251.742	223.692
413.259	883.766	1327.78	107.419	243.888	249.835	223.076
414.443	864.243	1298.95	100.393	240.97	247.849	222.252
415.627	843.569	1270.83	93.156	237.544	245.673	221.11
416.808	821.401	1243.68	85.821	233.443	243.212	219.547
417.992	797.634	1217.48	78.519	228.577	240.397	217.479
419.175	772.482	1192.04	71.397	222.945	237.194	214.859
420.358	746.468	1167.04	64.604	216.643	233.606	211.675
421.539	720.364	1142.14	58.285	209.853	229.671	207.963
422.722	695.047	1117.09	52.56	202.821	225.46	203.8
423.905	671.337	1091.84	47.519	195.832	221.067	199.301
425.085	649.835	1066.55	43.205	189.172	216.598	194.608
426.267	630.785	1041.64	39.613	183.098	212.159	189.877
427.448	614.015	1017.71	36.688	177.805	207.844	185.267
428.63	598.948	995.517	34.324	173.401	203.728	180.919
429.809	584.701	975.806	32.379	169.901	199.856	176.947
430.989	570.246	959.219	30.685	167.221	196.244	173.428
432.171	554.615	946.174	29.064	165.193	192.876	170.393
433.35	537.096	936.775	27.347	163.585	189.712	167.829
434.529	517.399	930.772	25.393	162.136	186.697	165.679
435.711	495.755	927.577	23.099	160.583	183.767	163.852
436.89	472.908	926.323	20.417	158.705	180.869	162.238
438.068	450.031	925.983	17.354	156.341	177.964	160.72
439.247	428.552	925.506	13.981	153.419	175.044	159.188
440.426	409.922	923.968	10.42	149.965	172.134	157.56
441.604	395.384	920.708	6.838	146.095	169.295	155.786
442.782	385.759	915.419	3.429	142.009	166.623	153.862
443.96	381.304	908.196	0.399	137.963	164.238	151.832
445.138	381.661	899.516	-2.052	134.237	162.277	149.78
446.316	385.915	890.155	-3.753	131.102	160.877	147.828
447.493	392.736	881.066	-4.574	128.79	160.157	146.12
448.669	400.597	873.221	-4.441	127.461	160.207	144.805
449.846	408.025	867.445	-3.34	127.19	161.074	144.02
451.023	413.828	864.283	-1.324	127.956	162.75	143.872
452.198	417.286	863.894	1.494	129.644	165.168	144.423
453.375	418.243	866.019	4.948	132.068	168.205	145.678
454.552	417.108	870.008	8.833	134.986	171.692	147.579
455.726	414.755	874.912	12.919	138.137	175.422	150.008
456.902	412.345	879.623	16.971	141.271	179.169	152.792
458.077	411.105	883.048	20.762	144.181	182.711	155.72
459.253	412.095	884.275	24.097	146.725	185.848	158.558
460.427	416.013	882.724	26.821	148.841	188.422	161.073
461.6	423.072	878.239	28.834	150.555	190.331	163.054
462.776	432.953	871.128	30.092	151.967	191.54	164.336
463.949	444.861	862.12	30.614	153.24	192.083	164.815
465.123	457.645	852.266	30.476	154.568	192.061	164.46
466.296	469.988	842.784	29.805	156.151	191.625	163.322
467.469	480.596	834.882	28.767	158.157	190.968	161.524
468.642	488.391	829.576	27.554	160.698	190.293	159.257
469.814	492.641	827.54	26.365	163.809	189.795	156.763
470.989	493.035	829.004	25.397	167.432	189.638	154.304
472.159	489.682	833.712	24.821	171.42	189.93	152.146
473.331	483.046	840.96	24.774	175.545	190.713	150.529
474.504	473.832	849.689	25.343	179.52	191.948	149.637
475.675	462.854	858.629	26.56	183.03	193.521	149.589
476.847	450.91	866.472	28.395	185.759	195.247	150.415
478.019	438.68	872.035	30.761	187.431	196.888	152.057
479.19	426.665	874.404	33.51	187.833	198.173	154.369
480.36	415.181	873.031	36.452	186.84	198.827	157.13
481.531	404.373	867.771	39.358	184.43	198.594	160.061
482.702	394.273	858.853	41.981	180.684	197.269	162.853
483.871	384.839	846.806	44.074	175.774	194.718	165.192
485.041	376.002	832.336	45.401	169.952	190.891	166.788
486.21	367.674	816.2	45.762	163.515	185.837	167.403
487.38	359.732	799.076	45.004	156.784	179.692	166.87
488.549	351.984	781.466	43.036	150.067	172.68	165.11
489.717	344.123	763.647	39.836	143.634	165.085	162.137
490.887	335.692	745.667	35.453	137.695	157.231	158.057
492.054	326.089	727.395	30.01	132.388	149.451	153.058
493.222	314.6	708.61	23.693	127.772	142.057	147.386
494.39	300.491	689.105	16.741	123.835	135.314	141.331
495.559	283.132	668.797	9.428	120.502	129.413	135.192
496.726	262.136	647.803	2.047	117.657	124.457	129.252
497.893	237.5	626.486	-5.115	115.164	120.456	123.753
499.06	209.692	605.44	-11.793	112.885	117.324	118.878
500.227	179.68	585.43	-17.765	110.699	114.896	114.731
501.393	148.883	567.278	-22.87	108.518	112.939	111.338
502.56	119.02	551.733	-27.014	106.292	111.187	108.641
503.726	91.905	539.329	-30.179	104.01	109.361	106.517
504.892	69.19	530.26	-32.42	101.694	107.202	104.787
506.056	52.113	524.305	-33.862	99.389	104.494	103.242
507.222	41.281	520.804	-34.68	97.15	101.089	101.668
508.388	36.55	518.702	-35.092	95.027	96.918	99.864
509.553	37.011	516.658	-35.327	93.056	91.995	97.674
510.717	41.097	513.203	-35.616	91.247	86.417	94.995
511.882	46.809	506.927	-36.16	89.583	80.352	91.792
513.045	52.018	496.671	-37.118	88.022	74.019	88.104
514.21	54.799	481.691	-38.59	86.504	67.667	84.036
515.375	53.745	461.781	-40.607	84.962	61.551	79.753
516.537	48.199	437.32	-43.13	83.334	55.907	75.461
517.7	38.368	409.26	-46.049	81.579	50.933	71.387
518.864	25.297	379.027	-49.196	79.685	46.771	67.762
520.026	10.697	348.378	-52.355	77.678	43.504	64.792
521.188	-3.335	319.212	-55.284	75.625	41.15	62.646
522.352	-14.664	293.374	-57.733	73.631	39.673	61.439
523.514	-21.47	272.471	-59.462	71.825	38.992	61.222
524.676	-22.546	257.728	-60.266	70.355	39.001	61.985
525.837	-17.479	249.893	-59.985	69.365	39.585	63.653
526.998	-6.7	249.21	-58.52	68.981	40.644	66.104
528.16	8.629	255.445	-55.838	69.298	42.103	69.176
529.321	26.853	267.969	-51.972	70.366	43.927	72.688
530.482	46.153	285.865	-47.019	72.186	46.126	76.454
531.642	64.897	308.053	-41.129	74.707	48.752	80.305
532.803	81.956	333.411	-34.492	77.836	51.892	84.093
533.963	96.921	360.861	-27.324	81.448	55.652	87.712
535.123	110.179	389.434	-19.852	85.399	60.14	91.094
536.281	122.825	418.293	-12.298	89.545	65.446	94.214
537.441	136.44	446.725	-4.863	93.757	71.622	97.081
538.601	152.759	474.11	2.279	97.936	78.663	99.735
539.759	173.291	499.885	8.988	102.021	86.499	102.232
540.918	198.978	523.515	15.165	105.993	94.988	104.631
542.078	229.93	544.48	20.746	109.873	103.918	106.985
543.235	265.317	562.291	25.697	113.71	113.02	109.329
544.394	303.42	576.525	30.016	117.573	121.985	111.676
545.551	341.854	586.889	33.713	121.532	130.483	114.009
546.708	377.915	593.278	36.814	125.644	138.192	116.286
547.866	408.997	595.838	39.345	129.935	144.825	118.444
549.023	433.013	594.993	41.331	134.393	150.15	120.406
550.179	448.737	591.447	42.795	138.959	154.013	122.088
551.337	456.007	586.135	43.752	143.532	156.348	123.416
552.493	455.76	580.133	44.214	147.97	157.185	124.33
553.649	449.883	574.536	44.193	152.109	156.645	124.795
554.805	440.907	570.319	43.707	155.773	154.928	124.806
555.961	431.595	568.192	42.779	158.796	152.295	124.388
557.116	424.5	568.492	41.449	161.036	149.046	123.598
558.271	421.56	571.101	39.769	162.394	145.493	122.517
559.427	423.799	575.441	37.808	162.82	141.934	121.242
560.581	431.195	580.517	35.647	162.322	138.628	119.878
561.736	442.717	585.032	33.377	160.962	135.779	118.525
562.891	456.538	587.542	31.09	158.85	133.521	117.271
564.044	470.369	586.644	28.872	156.128	131.911	116.181
565.198	481.863	581.165	26.795	152.961	130.934	115.293
566.352	489.014	570.324	24.91	149.514	130.508	114.614
567.506	490.479	553.845	23.236	145.938	130.499	114.124
568.658	485.773	532.013	21.762	142.357	130.743	113.778
569.812	475.304	505.646	20.444	138.86	131.056	113.513
570.964	460.251	476.007	19.206	135.494	131.263	113.257
572.117	442.306	444.66	17.948	132.266	131.207	112.939
573.269	423.34	413.278	16.557	129.153	130.764	112.497
574.422	405.047	383.461	14.914	126.105	129.851	111.882
575.573	388.641	356.553	12.909	123.062	128.428	111.069
576.724	374.655	333.513	10.456	119.963	126.493	110.051
577.877	362.876	314.832	7.498	116.758	124.078	108.843
579.027	352.422	300.522	4.02	113.414	121.234	107.474
580.178	341.957	290.165	0.051	109.92	118.028	105.981
581.328	329.978	283.011	-4.336	106.287	114.523	104.403
582.478	315.135	278.112	-9.027	102.54	110.777	102.768
583.631	296.523	274.467	-13.877	98.717	106.831	101.091
584.78	273.879	271.15	-18.721	94.859	102.711	99.368
585.93	247.666	267.422	-23.387	90.997	98.431	97.571
587.08	219.016	262.786	-27.713	87.154	93.992	95.652
588.227	189.556	257.008	-31.56	83.337	89.395	93.548
589.377	161.134	250.093	-34.822	79.537	84.648	91.191
590.526	135.521	242.229	-37.438	75.734	79.775	88.513
591.675	114.119	233.71	-39.393	71.909	74.821	85.462
592.824	97.744	224.87	-40.716	68.046	69.858	82.014
593.97	86.514	216.018	-41.479	64.15	64.98	78.178
595.119	79.866	207.404	-41.783	60.252	60.307	74.007
596.268	76.685	199.212	-41.747	56.417	55.968	69.596
597.414	75.54	191.576	-41.493	52.749	52.096	65.087
598.562	74.955	184.61	-41.133	49.383	48.81	60.656
599.708	73.693	178.452	-40.757	46.482	46.209	56.503
600.856	70.984	173.292	-40.42	44.223	44.353	52.841
602.002	66.66	169.378	-40.143	42.777	43.26	49.874
603.149	61.19	167.009	-39.906	42.294	42.898	47.785
604.295	55.582	166.489	-39.658	42.885	43.188	46.713
605.44	51.207	168.07	-39.322	44.605	44.011	46.747
606.587	49.548	171.883	-38.81	47.444	45.22	47.909
607.732	51.931	177.877	-38.035	51.32	46.649	50.154
608.877	59.289	185.781	-36.923	56.086	48.14	53.374
610.022	71.986	195.101	-35.429	61.537	49.553	57.396
611.166	89.735	205.16	-33.541	67.429	50.783	62.005
612.311	111.619	215.174	-31.287	73.498	51.777	66.953
613.455	136.207	224.369	-28.734	79.485	52.535	71.981
614.599	161.749	232.106	-25.978	85.159	53.115	76.84
615.743	186.401	238.001	-23.137	90.336	53.625	81.307
616.887	208.466	242.024	-20.334	94.898	54.212	85.203
618.031	226.595	244.536	-17.681	98.795	55.044	88.401
619.174	239.933	246.279	-15.264	102.055	56.294	90.84
620.318	248.187	248.283	-13.128	104.765	58.112	92.518
621.459	251.624	251.73	-11.272	107.066	60.61	93.492
622.602	250.989	257.767	-9.64	109.13	63.844	93.867
623.745	247.381	267.304	-8.127	111.137	67.805	93.781
624.886	242.094	280.835	-6.588	113.255	72.41	93.391
626.028	236.458	298.3	-4.854	115.617	77.512	92.857
627.169	231.693	319.027	-2.752	118.309	82.907	92.323
628.311	228.797	341.757	-0.123	121.359	88.351	91.91
629.452	228.468	364.768	3.148	124.734	93.582	91.699
630.594	231.072	386.073	7.12	128.352	98.349	91.735
631.734	236.643	403.677	11.78	132.083	102.427	92.018
632.873	244.908	415.856	17.035	135.778	105.647	92.515
634.015	255.342	421.41	22.712	139.274	107.906	93.166
635.155	267.222	419.857	28.575	142.425	109.181	93.89
636.294	279.697	411.542	34.334	145.108	109.527	94.604
637.433	291.858	397.622	39.677	147.243	109.07	95.231
638.572	302.809	379.946	44.296	148.795	107.995	95.707
639.711	311.73	360.829	47.917	149.774	106.525	95.996
640.85	317.945	342.75	50.329	150.233	104.897	96.085
641.989	320.971	328.028	51.407	150.255	103.337	95.991
643.127	320.558	318.5	51.126	149.942	102.033	95.75
644.266	316.704	315.275	49.57	149.398	101.123	95.418
645.404	309.652	318.573	46.921	148.717	100.675	95.053
646.542	299.849	327.695	43.45	147.972	100.682	94.713
647.678	287.892	341.113	39.487	147.204	101.069	94.442
648.816	274.446	356.683	35.392	146.423	101.697	94.261
649.954	260.156	371.931	31.518	145.61	102.383	94.166
651.091	245.567	384.391	28.176	144.717	102.923	94.123
652.227	231.06	391.932	25.602	143.684	103.113	94.072
653.364	216.818	393.029	23.933	142.443	102.773	93.934
654.499	202.832	386.943	23.192	140.93	101.769	93.613
655.636	188.937	373.785	23.284	139.092	100.029	93.015
656.771	174.886	354.457	24.002	136.897	97.547	92.053
657.907	160.436	330.477	25.053	134.33	94.39	90.664
659.042	145.433	303.732	26.083	131.395	90.686	88.813
660.176	129.878	276.177	26.717	128.109	86.616	86.502
661.31	113.963	249.559	26.596	124.496	82.39	83.776
662.447	98.062	225.173	25.418	120.584	78.226	80.715
663.581	82.678	203.715	22.975	116.391	74.335	77.434
664.714	68.362	185.242	19.172	111.932	70.889	74.073
665.848	55.608	169.239	14.05	107.212	68.018	70.784
666.982	44.76	154.782	7.781	102.23	65.792	67.717
668.115	35.941	140.768	0.665	96.993	64.219	65.009
669.248	29.023	126.172	-6.901	91.52	63.254	62.77
670.381	23.657	110.277	-14.446	85.853	62.804	61.072
671.514	19.343	92.853	-21.47	80.073	62.748	59.944
672.647	15.547	74.246	-27.486	74.302	62.951	59.369
673.78	11.831	55.357	-32.056	68.708	63.285	59.289
674.91	7.971	37.524	-34.831	63.502	63.644	59.607
676.043	4.045	22.322	-35.577	58.93	63.959	60.199
677.175	0.457	11.312	-34.196	55.253	64.203	60.927
678.305	-2.106	5.781	-30.727	52.729	64.39	61.654
679.437	-2.774	6.524	-25.345	51.589	64.575	62.255
680.569	-0.651	13.686	-18.342	52.008	64.838	62.631
681.699	5.011	26.714	-10.102	54.083	65.268	62.719
682.83	14.65	44.408	-1.07	57.816	65.95	62.498
683.96	28.276	65.071	8.284	63.102	66.946	61.991
685.089	45.428	86.74	17.5	69.729	68.283	61.262
686.22	65.208	107.452	26.158	77.387	69.941	60.412
687.349	86.405	125.507	33.908	85.691	71.856	59.568
688.478	107.679	139.695	40.489	94.207	73.917	58.871
689.609	127.776	149.436	45.737	102.486	75.989	58.466
690.737	145.737	154.837	49.596	110.111	77.918	58.488
691.866	161.064	156.627	52.106	116.726	79.56	59.048
692.994	173.801	156.021	53.399	122.076	80.803	60.228
694.122	184.529	154.507	53.677	126.028	81.58	62.073
695.25	194.262	153.606	53.201	128.586	81.895	64.587
696.378	204.269	154.648	52.262	129.891	81.822	67.735
697.506	215.858	158.583	51.167	130.211	81.514	71.445
698.633	230.156	165.884	50.215	129.908	81.187	75.616
699.761	247.938	176.519	49.681	129.412	81.106	80.126
700.886	269.526	190.026	49.802	129.169	81.557	84.839
702.013	294.784	205.648	50.765	129.601	82.82	89.614
703.14	323.204	222.514	52.693	131.064	85.132	94.318
704.267	354.053	239.824	55.648	133.806	88.659	98.828
705.392	386.553	257.007	59.619	137.947	93.471	103.041
706.518	420.052	273.817	64.529	143.463	99.525	106.876
707.643	454.122	290.356	70.237	150.187	106.66	110.275
708.769	488.586	307.008	76.546	157.831	114.606	113.208
709.893	523.437	324.315	83.219	166.011	123	115.67
711.019	558.68	342.801	89.988	174.289	131.423	117.68
712.143	594.132	362.794	96.584	182.221	139.438	119.277
713.267	629.231	384.271	102.751	189.403	146.632	120.522
714.393	662.921	406.781	108.274	195.518	152.667	121.493
715.516	693.653	429.437	113.007	200.371	157.316	122.282
716.639	719.548	451.02	116.887	203.916	160.5	122.994
717.763	738.718	470.164	119.956	206.269	162.302	123.74
718.886	749.702	485.606	122.372	207.696	162.971	124.639
720.009	751.968	496.458	124.403	208.601	162.911	125.807
721.133	746.366	502.459	126.42	209.484	162.648	127.355
722.254	735.452	504.15	128.875	210.9	162.785	129.378
723.376	723.571	502.949	132.267	213.403	163.947	131.952
724.499	716.653	501.085	137.096	217.496	166.719	135.125
725.621	721.686	501.397	143.82	223.573	171.583	138.906
726.743	745.904	507.009	152.796	231.879	178.863	143.263
727.865	795.786	520.921	164.237	242.476	188.681	148.116
728.987	875.978	545.563	178.168	255.223	200.925	153.335
730.107	988.315	582.384	194.395	269.777	215.244	158.745
731.228	1131.11	631.525	212.495	285.608	231.058	164.126
732.35	1298.79	691.63	231.82	302.028	247.595	169.227
733.469	1482.13	759.841	251.526	318.237	263.937	173.779
734.59	1668.85	831.973	270.62	333.377	279.09	177.506
735.709	1844.78	902.872	288.022	346.594	292.061	180.151
736.83	1995.32	966.903	302.647	357.097	301.931	181.488
737.948	2107.09	1018.53	313.484	364.219	307.934	181.345
739.067	2169.45	1052.88	319.683	367.46	309.517	179.617
740.187	2175.83	1066.32	320.627	366.529	306.391	176.279
741.306	2124.52	1056.8	315.994	361.366	298.552	171.393
742.424	2018.98	1024.12	305.795	352.143	286.287	165.108
743.542	1867.39	969.955	290.384	339.258	270.16	157.654
744.66	1681.77	897.668	270.444	323.303	250.962	149.331
745.779	1476.52	811.953	246.943	305.025	229.659	140.49
746.897	1266.79	718.345	221.067	285.275	207.321	131.51
748.015	1066.74	622.651	194.132	264.947	185.041	122.774
749.132	888.072	530.376	167.486	244.921	163.856	114.64
750.249	738.919	446.216	142.411	226.001	144.683	107.422
751.364	623.235	373.656	120.024	208.869	128.251	101.36
752.481	540.805	314.743	101.197	194.04	115.065	96.611
753.598	487.777	270.02	86.504	181.839	105.379	93.236
754.714	457.637	238.64	76.183	172.386	99.196	91.197
755.831	442.442	218.626	70.137	165.602	96.288	90.362
756.945	434.121	207.222	67.959	161.229	96.226	90.521
758.061	425.645	201.314	68.989	158.857	98.434	91.401
759.176	411.894	197.83	72.38	157.972	102.243	92.692
760.291	390.138	194.101	77.189	158.004	106.955	94.071
761.405	360.075	188.12	82.467	158.374	111.896	95.231
762.521	323.478	178.701	87.341	158.548	116.473	95.903
763.635	283.546	165.499	91.092	158.078	120.211	95.879
764.75	244.099	148.938	93.205	156.635	122.776	95.027
765.863	208.775	130.042	93.403	154.034	123.993	93.298
766.976	180.363	110.212	91.652	150.241	123.835	90.728
768.091	160.382	90.988	88.14	145.366	122.41	87.43
769.204	148.95	73.822	83.241	139.65	119.933	83.585
770.317	144.948	59.898	77.457	133.433	116.69	79.421
771.429	146.398	50.012	71.354	127.122	113.003	75.192
772.542	150.992	44.517	65.497	121.145	109.192	71.154
773.654	156.614	43.344	60.39	115.915	105.544	67.547
774.766	161.787	46.062	56.426	111.793	102.291	64.567
775.878	165.93	51.994	53.856	109.054	99.587	62.358
776.99	169.407	60.329	52.776	107.864	97.512	60.998
778.102	173.349	70.246	53.132	108.272	96.07	60.496
779.214	179.32	81.01	54.743	110.208	95.198	60.79
780.323	188.89	92.042	57.338	113.491	94.792	61.763
781.434	203.212	102.959	60.599	117.852	94.719	63.247
782.546	222.704	113.569	64.204	122.956	94.845	65.046
783.657	246.89	123.855	67.872	128.438	95.05	66.953
784.766	274.438	133.931	71.395	133.929	95.249	68.764
785.876	303.385	143.995	74.659	139.091	95.394	70.304
786.985	331.497	154.28	77.649	143.644	95.488	71.435
788.096	356.698	165.01	80.442	147.381	95.575	72.069
789.204	377.465	176.376	83.184	150.186	95.733	72.172
790.314	393.12	188.511	86.063	152.034	96.065	71.769
791.422	403.952	201.482	89.273	152.99	96.683	70.938
792.53	411.148	215.287	92.977	153.199	97.689	69.8
793.638	416.543	229.858	97.281	152.867	99.166	68.51
794.748	422.238	245.061	102.21	152.243	101.167	67.244
795.856	430.169	260.699	107.702	151.594	103.705	66.183
796.963	441.708	276.518	113.609	151.189	106.751	65.496
798.07	457.383	292.213	119.716	151.273	110.241	65.334
799.178	476.76	307.438	125.762	152.053	114.078	65.81
800.285	498.537	321.826	131.478	153.683	118.146	67
801.391	520.805	335.009	136.615	156.26	122.319	68.933
802.498	541.445	346.655	140.984	159.815	126.475	71.59
803.605	558.577	356.497	144.472	164.317	130.505	74.91
804.711	570.963	364.369	147.066	169.677	134.325	78.789
805.816	578.295	370.231	148.85	175.756	137.876	83.093
806.922	581.296	374.186	149.999	182.373	141.129	87.663
808.028	581.614	376.476	150.753	189.322	144.083	92.326
809.134	581.529	377.469	151.393	196.378	146.756	96.904
810.238	583.509	377.617	152.202	203.316	149.177	101.226
811.344	589.725	377.409	153.428	209.917	151.381	105.135
812.447	601.586	377.314	155.252	215.985	153.392	108.493
813.553	619.415	377.72	157.767	221.352	155.223	111.193
814.656	642.309	378.882	160.956	225.889	156.864	113.161
815.761	668.238	380.891	164.7	229.509	158.283	114.356
816.864	694.344	383.654	168.781	232.172	159.427	114.776
817.967	717.428	386.908	172.913	233.881	160.227	114.457
819.07	734.497	390.253	176.769	234.686	160.605	113.469
820.174	743.318	393.198	180.021	234.672	160.488	111.912
821.277	742.832	395.235	182.377	233.954	159.815	109.917
822.379	733.396	395.903	183.616	232.67	158.554	107.632
823.481	716.771	394.853	183.613	230.965	156.707	105.223
824.583	695.866	391.895	182.358	228.984	154.317	102.856
825.685	674.292	387.035	179.954	226.859	151.474	100.699
826.787	655.78	380.475	176.616	224.707	148.312	98.905
827.889	643.579	372.597	172.64	222.615	145	97.606
828.99	639.939	363.926	168.383	220.645	141.736	96.904
830.092	645.752	355.075	164.22	218.832	138.73	96.865
831.193	660.443	346.679	160.51	217.187	136.186	97.516
832.292	682.09	339.334	157.564	215.702	134.29	98.836
833.393	707.789	333.538	155.613	214.361	133.186	100.761
834.494	734.16	329.642	154.791	213.147	132.966	103.188
835.593	757.935	327.82	155.128	212.046	133.661	105.975
836.693	776.5	328.053	156.548	211.056	135.226	108.953
837.792	788.306	330.131	158.886	210.188	137.549	111.937
838.892	793.079	333.669	161.905	209.464	140.453	114.735
839.99	791.792	338.137	165.326	208.911	143.705	117.166
841.091	786.405	342.9	168.853	208.559	147.035	119.066
842.188	779.435	347.259	172.2	208.423	150.156	120.306
843.286	773.425	350.506	175.116	208.502	152.786	120.8
844.386	770.427	351.974	177.405	208.764	154.674	120.509
845.484	771.576	351.092	178.932	209.144	155.619	119.449
846.581	776.858	347.436	179.629	209.545	155.49	117.687
847.678	785.098	340.775	179.495	209.84	154.242	115.342
848.775	794.18	331.114	178.584	209.885	151.924	112.569
849.872	801.469	318.715	176.997	209.534	148.679	109.557
850.969	804.345	304.105	174.871	208.655	144.737	106.511
852.066	800.765	288.066	172.365	207.159	140.405	103.636
853.163	789.752	271.587	169.651	205.008	136.042	101.127
854.259	771.708	255.805	166.904	202.24	132.034	99.151
855.355	748.507	241.912	164.3	198.968	128.768	97.837
856.452	723.32	231.045	162.01	195.386	126.596	97.264
857.546	700.212	224.176	160.197	191.756	125.809	97.461
858.642	683.56	221.996	159.011	188.385	126.607	98.397
859.738	677.372	224.822	158.582	185.596	129.081	99.992
860.831	684.633	232.533	159.015	183.694	133.195	102.115
861.927	706.761	244.55	160.379	182.927	138.784	104.601
863.02	743.277	259.855	162.691	183.452	145.56	107.257
864.116	791.733	277.072	165.908	185.302	153.123	109.878
865.209	847.919	294.58	169.911	188.37	160.986	112.26
866.304	906.333	310.663	174.506	192.403	168.611	114.217
867.397	960.823	323.679	179.412	197.016	175.438	115.587
868.489	1005.35	332.223	184.28	201.715	180.933	116.247
869.584	1034.74	335.268	188.702	205.942	184.622	116.117
870.677	1045.3	332.266	192.236	209.125	186.134	115.165
871.769	1035.31	323.2	194.445	210.738	185.223	113.405
872.861	1005.15	308.576	194.931	210.355	181.799	110.896
873.953	957.298	289.351	193.377	207.707	175.934	107.735
875.045	895.951	266.826	189.586	202.713	167.859	104.048
876.137	826.49	242.496	183.511	195.503	157.956	99.982
877.229	754.822	217.89	175.278	186.419	146.73	95.692
878.32	686.669	194.419	165.191	175.99	134.773	91.338
879.412	626.922	173.253	153.718	164.888	122.725	87.065
880.503	579.13	155.232	141.468	153.871	111.229	83.005
881.594	545.185	140.838	129.148	143.707	100.882	79.268
882.683	525.241	130.205	117.502	135.107	92.194	75.94
883.774	517.853	123.183	107.256	128.65	85.556	73.08
884.865	520.326	119.417	99.051	124.728	81.21	70.723
885.954	529.19	118.458	93.384	123.509	79.239	68.884
887.044	540.755	119.849	90.567	124.921	79.568	67.563
888.133	551.657	123.204	90.692	128.666	81.973	66.746
889.223	559.314	128.25	93.627	134.251	86.113	66.416
890.311	562.246	134.833	99.031	141.054	91.556	66.554
891.401	560.218	142.89	106.386	148.389	97.827	67.145
892.489	554.183	152.396	115.051	155.586	104.448	68.179
893.577	546.061	163.309	124.331	162.073	110.98	69.649
894.666	538.374	175.502	133.544	167.433	117.055	71.556
895.754	533.809	188.737	142.094	171.457	122.413	73.902
896.841	534.771	202.651	149.525	174.163	126.906	76.684
897.929	542.99	216.786	155.569	175.788	130.511	79.894
899.016	559.253	230.649	160.163	176.755	133.316	83.509
900.103	583.284	243.795	163.445	177.618	135.502	87.49
901.189	613.798	255.907	165.731	178.987	137.313	91.776
902.276	648.717	266.879	167.463	181.44	139.021	96.279
903.363	685.509	276.854	169.151	185.451	140.889	100.892
904.449	721.596	286.23	171.3	191.314	143.14	105.484
905.536	754.767	295.609	174.342	199.094	145.924	109.911
906.62	783.518	305.704	178.578	208.611	149.305	114.019
907.706	807.282	317.208	184.135	219.442	153.251	117.66
908.792	826.487	330.652	190.944	230.963	157.642	120.699
909.876	842.456	346.272	198.75	242.418	162.286	123.029
910.961	857.152	363.912	207.14	252.996	166.946	124.581
912.047	872.823	382.991	215.6	261.938	171.381	125.339
913.13	891.608	402.54	223.58	268.622	175.376	125.344
914.215	915.181	421.321	230.574	272.656	178.785	124.698
915.299	944.509	438.017	236.193	273.93	181.563	123.571
916.382	979.765	451.464	240.234	272.653	183.78	122.188
917.467	1020.43	460.9	242.721	269.349	185.636	120.824
918.549	1065.57	466.194	243.922	264.818	187.453	119.791
919.632	1114.22	468	244.342	260.062	189.65	119.413
920.714	1165.88	467.825	244.676	256.194	192.709	120.011
921.799	1220.86	467.968	245.744	254.324	197.131	121.876
922.881	1280.6	471.334	248.403	255.44	203.378	125.247
923.963	1347.69	481.127	253.443	260.306	211.82	130.284
925.045	1425.63	500.469	261.496	269.373	222.681	137.059
926.127	1518.37	531.959	272.941	282.717	236.003	145.532
927.209	1629.55	577.258	287.842	300.024	251.611	155.553
928.288	1761.67	636.74	305.907	320.6	269.108	166.856
929.37	1915.22	709.26	326.496	343.424	287.884	179.073
930.451	2088	792.094	348.645	367.237	307.145	191.747
931.532	2274.71	881.056	371.144	390.644	325.962	204.355
932.614	2466.91	970.797	392.632	412.233	343.334	216.34
933.693	2653.51	1055.26	411.713	430.697	358.26	227.142
934.773	2821.6	1128.26	427.079	444.938	369.817	236.23
935.852	2957.79	1184.06	437.631	454.148	377.234	243.142
936.933	3049.63	1218.01	442.576	457.871	379.951	247.507
938.011	3087.16	1227.02	441.506	456.019	377.672	249.077
939.091	3064.24	1209.89	434.43	448.861	370.39	247.741
940.17	2979.53	1167.47	421.781	436.975	358.395	243.531
941.25	2836.95	1102.6	404.369	421.184	342.252	236.625
942.328	2645.45	1019.79	383.315	402.464	322.767	227.334
943.406	2418.25	924.819	359.943	381.855	300.923	216.081
944.483	2171.54	824.117	335.669	360.371	277.81	203.376
945.563	1922.69	724.138	311.875	338.921	254.546	189.781
946.64	1688.46	630.752	289.795	318.252	232.197	175.874
947.717	1483.18	548.712	270.417	298.913	211.703	162.213
948.795	1317.32	481.271	254.418	281.246	193.816	149.306
949.872	1196.54	429.99	242.123	265.399	179.058	137.574
950.949	1121.36	394.734	233.509	251.353	167.698	127.336
952.025	1087.5	373.863	228.23	238.972	159.75	118.792
953.102	1086.78	364.572	225.686	228.049	154.994	112.017
954.177	1108.5	363.337	225.1	218.357	153.012	106.97
955.253	1140.98	366.403	225.611	209.689	153.246	103.502
956.329	1173.15	370.247	226.37	201.888	155.053	101.382
957.405	1195.91	371.976	226.622	194.862	157.773	100.317
958.479	1203.08	369.59	225.777	188.584	160.788	99.985
959.555	1191.85	362.113	223.451	183.078	163.572	100.061
960.629	1162.71	349.571	219.487	178.397	165.734	100.246
961.705	1118.88	332.842	213.948	174.6	167.032	100.289
962.778	1065.4	313.401	207.083	171.718	167.387	100.001
963.854	1008.1	293.023	199.285	169.738	166.862	99.272
964.927	952.473	273.465	191.028	168.59	165.644	98.066
966	902.87	256.191	182.808	168.144	164.001	96.42
967.075	861.884	242.175	175.088	168.219	162.243	94.434
968.148	830.187	231.794	168.249	168.603	160.676	92.251
969.221	806.707	224.83	162.562	169.08	159.564	90.042
970.294	789.113	220.556	158.173	169.455	159.093	87.983
971.366	774.485	217.91	155.108	169.584	159.355	86.236
972.438	760.021	215.698	153.294	169.392	160.333	84.933
973.511	743.647	212.804	152.583	168.882	161.911	84.162
974.583	724.427	208.379	152.788	168.135	163.886	83.959
975.655	702.683	201.97	153.717	167.298	166	84.308
976.727	679.849	193.58	155.205	166.561	167.965	85.143
977.798	658.088	183.648	157.125	166.122	169.505	86.357
978.87	639.754	172.967	159.404	166.16	170.382	87.814
979.941	626.844	162.546	162.012	166.797	170.429	89.364
981.011	620.522	153.441	164.953	168.078	169.563	90.859
982.082	620.834	146.595	168.24	169.954	167.801	92.165
983.151	626.656	142.693	171.869	172.278	165.251	93.178
984.222	635.889	142.07	175.802	174.821	162.101	93.833
985.293	645.856	144.67	179.941	177.293	158.601	94.106
986.362	653.817	150.065	184.13	179.377	155.031	94.015
987.431	657.505	157.53	188.151	180.77	151.673	93.62
988.501	655.567	166.15	191.746	181.22	148.781	93.012
989.569	647.828	174.951	194.641	180.564	146.555	92.3
990.64	635.325	183.025	196.579	178.749	145.124	91.607
991.708	620.108	189.637	197.357	175.845	144.532	91.049
992.776	604.834	194.295	196.863	172.042	144.744	90.727
993.844	592.254	196.782	195.098	167.631	145.644	90.72
994.911	584.674	197.143	192.195	162.972	147.062	91.073
995.979	583.503	195.639	188.417	158.452	148.788	91.797
997.046	588.982	192.675	184.142	154.443	150.602	92.869
998.114	600.128	188.726	179.836	151.255	152.294	94.234
999.181	614.929	184.262	176.005	149.108	153.692	95.812
1000.25	630.731	179.695	173.15	148.099	154.674	97.508
1001.32	644.756	175.353	171.709	148.201	155.179	99.217
1002.38	654.645	171.477	172.014	149.269	155.211	100.84
1003.45	658.933	168.243	174.248	151.06	154.831	102.285
1004.51	657.345	165.801	178.425	153.274	154.145	103.48
1005.58	650.877	164.311	184.375	155.597	153.286	104.372
1006.65	641.627	163.976	191.767	157.74	152.395	104.935
1007.71	632.417	165.047	200.128	159.489	151.601	105.164
1008.78	626.268	167.815	208.895	160.732	151.003	105.074
1009.84	625.826	172.567	217.465	161.474	150.66	104.697
1010.91	632.848	179.525	225.252	161.842	150.582	104.074
1011.97	647.835	188.774	231.748	162.066	150.729	103.249
1013.03	669.888	200.194	236.561	162.446	151.026	102.267
1014.1	696.811	213.411	239.454	163.308	151.368	101.164
1015.16	725.437	227.771	240.359	164.959	151.64	99.966
1016.23	752.132	242.365	239.373	167.631	151.739	98.69
1017.29	773.376	256.087	236.741	171.443	151.586	97.342
1018.35	786.321	267.737	232.818	176.374	151.143	95.92
1019.41	789.237	276.148	228.027	182.248	150.424	94.414
1020.48	781.752	280.332	222.81	188.741	149.493	92.817
1021.54	764.877	279.612	217.58	195.412	148.463	91.123
1022.6	740.784	273.731	212.677	201.741	147.481	89.332
1023.67	712.41	262.914	208.349	207.185	146.712	87.456
1024.73	682.944	247.877	204.725	211.237	146.317	85.515
1025.79	655.301	229.769	201.825	213.484	146.427	83.539
1026.85	631.665	210.061	199.573	213.654	147.129	81.568
1027.91	613.195	190.385	197.817	211.648	148.441	79.646
1028.97	599.914	172.35	196.371	207.553	150.302	77.818
1030.03	590.819	157.349	195.042	201.634	152.572	76.122
1031.09	584.157	146.394	193.666	194.309	155.035	74.591
1032.16	577.822	139.986	192.132	186.095	157.414	73.239
1033.22	569.798	138.059	190.391	177.554	159.389	72.067
1034.28	558.542	139.982	188.462	169.232	160.628	71.056
1035.34	543.268	144.639	186.417	161.593	160.815	70.168
1036.4	524.058	150.571	184.359	154.97	159.68	69.348
1037.45	501.799	156.154	182.396	149.53	157.023	68.53
1038.51	477.975	159.807	180.608	145.262	152.74	67.637
1039.57	454.335	160.184	179.025	141.98	146.831	66.592
1040.63	432.531	156.339	177.602	139.356	139.406	65.322
1041.69	413.787	147.838	176.215	136.963	130.68	63.764
1042.75	398.652	134.795	174.665	134.339	120.954	61.872
1043.81	386.907	117.847	172.699	131.046	110.595	59.617
1044.86	377.603	98.056	170.04	126.729	100.007	56.996
1045.92	369.256	76.758	166.425	121.173	89.598	54.027
1046.98	360.127	55.381	161.651	114.328	79.75	50.749
1048.04	348.544	35.263	155.611	106.326	70.79	47.223
1049.09	333.212	17.478	148.325	97.467	62.969	43.523
1050.15	313.433	2.715	139.959	88.191	56.444	39.732
1051.21	289.224	-8.79	130.826	79.025	51.274	35.938
1052.26	261.291	-17.254	121.365	70.521	47.42	32.227
1053.32	230.901	-23.285	112.109	63.192	44.761	28.678
1054.38	199.655	-27.764	103.631	57.45	43.105	25.359
1055.43	169.229	-31.69	96.489	53.554	42.215	22.325
1056.49	141.127	-36.015	91.159	51.574	41.835	19.616
1057.54	116.498	-41.493	87.983	51.387	41.712	17.254
1058.6	96.036	-48.552	87.119	52.679	41.62	15.25
1059.65	79.989	-57.234	88.517	54.986	41.379	13.604
1060.71	68.254	-67.173	91.912	57.743	40.865	12.306
1061.76	60.528	-77.657	96.842	60.349	40.02	11.342
1062.82	56.484	-87.724	102.691	62.236	38.848	10.698
1063.87	55.923	-96.303	108.75	62.934	37.408	10.36
1064.92	58.855	-102.376	114.289	62.128	35.808	10.321
1065.98	65.51	-105.122	118.639	59.692	34.186	10.578
1067.03	76.261	-104.044	121.263	55.712	32.696	11.132
1068.08	91.474	-99.048	121.825	50.469	31.495	11.99
1069.14	111.334	-90.467	120.227	44.418	30.724	13.161
1070.19	135.672	-79.026	116.633	38.133	30.506	14.653
1071.24	163.844	-65.758	111.458	32.247	30.928	16.469
1072.3	194.687	-51.877	105.328	27.385	32.046	18.603
1073.35	226.576	-38.636	99.023	24.093	33.878	21.041
1074.4	257.574	-27.179	93.391	22.782	36.411	23.751
1075.45	285.652	-18.409	89.265	23.687	39.599	26.686
1076.5	308.943	-12.905	87.369	26.84	43.373	29.784
1077.55	325.985	-10.867	88.237	32.074	47.641	32.967
1078.6	335.908	-12.13	92.154	39.039	52.297	36.143
1079.66	338.539	-16.206	99.115	47.243	57.219	39.214
1080.71	334.392	-22.384	108.821	56.104	62.275	42.075
1081.76	324.561	-29.83	120.698	65.014	67.323	44.629
1082.81	310.536	-37.714	133.953	73.394	72.217	46.783
1083.86	293.961	-45.305	147.645	80.755	76.804	48.466
1084.91	276.406	-52.056	160.777	86.735	80.936	49.625
1085.96	259.167	-57.643	172.392	91.131	84.469	50.239
1087.01	243.146	-61.969	181.666	93.901	87.275	50.316
1088.05	228.82	-65.131	187.985	95.158	89.251	49.897
1089.1	216.293	-67.358	191.006	95.144	90.328	49.059
1090.15	205.423	-68.932	190.682	94.184	90.484	47.903
1091.2	195.983	-70.109	187.269	92.649	89.752	46.559
1092.25	187.812	-71.05	181.291	90.904	88.226	45.169
1093.3	180.932	-71.778	173.487	89.266	86.063	43.883
1094.35	175.599	-72.16	164.735	87.971	83.48	42.848
1095.39	172.272	-71.927	155.967	87.154	80.747	42.191
1096.44	171.511	-70.72	148.075	86.844	78.169	42.018
1097.49	173.83	-68.151	141.829	86.973	76.066	42.394
1098.54	179.537	-63.884	137.809	87.395	74.752	43.346
1099.58	188.594	-57.697	136.358	87.919	74.503	44.848
1100.63	200.542	-49.542	137.554	88.342	75.532	46.828
1101.68	214.503	-39.569	141.22	88.488	77.968	49.168
1102.72	229.277	-28.125	146.945	88.23	81.832	51.71
1103.77	243.503	-15.725	154.14	87.521	87.03	54.265
1104.81	255.874	-2.989	162.097	86.395	93.346	56.628
1105.86	265.35	9.43	170.064	84.971	100.458	58.593
1106.9	271.342	20.924	177.311	83.432	107.948	59.967
1107.95	273.814	31.004	183.204	82.009	115.335	60.587
1108.99	273.292	39.361	187.247	80.941	122.109	60.336
1110.04	270.769	45.888	189.124	80.449	127.768	59.148
1111.08	267.526	50.686	188.708	80.7	131.865	57.022
1112.13	264.898	54.039	186.062	81.783	134.039	54.023
1113.17	264.032	56.359	181.417	83.695	134.052	50.277
1114.22	265.683	58.122	175.133	86.33	131.811	45.964
1115.26	270.084	59.801	167.662	89.493	127.379	41.307
1116.3	276.92	61.8	159.496	92.913	120.976	36.556
1117.35	285.413	64.404	151.125	96.27	112.961	31.965
1118.39	294.49	67.752	142.998	99.233	103.809	27.778
1119.43	303.016	71.835	135.493	101.489	94.072	24.202
1120.47	310.032	76.513	128.896	102.779	84.337	21.397
1121.52	314.955	81.544	123.4	102.927	75.181	19.456
1122.56	317.699	86.639	119.102	101.853	67.125	18.401
1123.6	318.682	91.493	116.019	99.588	60.59	18.179
1124.64	318.73	95.832	114.102	96.266	55.874	18.663
1125.68	318.869	99.426	113.256	92.112	53.123	19.669
1126.73	320.076	102.103	113.357	87.418	52.331	20.962
1127.77	323.008	103.726	114.271	82.513	53.342	22.285
1128.81	327.781	104.18	115.858	77.734	55.869	23.376
1129.85	333.842	103.332	117.985	73.388	59.525	23.991
1130.89	339.961	101.008	120.521	69.729	63.859	23.929
1131.93	344.356	96.973	123.339	66.934	68.398	23.048
1132.97	344.93	90.931	126.31	65.09	72.685	21.278
1134.01	339.587	82.542	129.297	64.188	76.318	18.63
1135.05	326.57	71.467	132.156	64.132	78.98	15.196
1136.09	304.762	57.416	134.737	64.746	80.458	11.141
1137.13	273.896	40.219	136.883	65.799	80.656	6.689
1138.17	234.646	19.883	138.447	67.026	79.589	2.107
1139.21	188.561	-3.354	139.296	68.148	77.375	-2.319
1140.25	137.878	-29	139.325	68.903	74.211	-6.31
1141.28	85.229	-56.31	138.469	69.056	70.348	-9.615
1142.32	33.298	-84.324	136.716	68.423	66.06	-12.036
1143.36	-15.511	-111.936	134.104	66.871	61.617	-13.443
1144.4	-59.344	-137.986	130.727	64.329	57.256	-13.783
1145.43	-97.058	-161.376	126.73	60.78	53.164	-13.09
1146.47	-128.254	-181.179	122.291	56.256	49.461	-11.478
1147.51	-153.191	-196.738	117.611	50.831	46.203	-9.13
1148.55	-172.59	-207.746	112.894	44.607	43.377	-6.283
1149.58	-187.393	-214.285	108.325	37.706	40.92	-3.208
1150.62	-198.509	-216.818	104.057	30.257	38.732	-0.185
1151.66	-206.621	-216.151	100.195	22.396	36.693	2.521
1152.69	-212.064	-213.34	96.79	14.254	34.69	4.679
1153.73	-214.82	-209.586	93.838	5.96	32.627	6.116
1154.76	-214.619	-206.093	91.287	-2.362	30.445	6.73
1155.8	-211.107	-203.948	89.045	-10.591	28.124	6.49
1156.83	-204.064	-203.993	87.002	-18.606	25.69	5.448
1157.87	-193.602	-206.739	85.048	-26.286	23.208	3.72
1158.9	-180.297	-212.312	83.089	-33.51	20.77	1.484
1159.94	-165.236	-220.439	81.065	-40.156	18.486	-1.044
1160.97	-149.937	-230.482	78.961	-46.107	16.463	-3.626
1162.01	-136.166	-241.507	76.812	-51.254	14.794	-6.027
1163.04	-125.676	-252.381	74.698	-55.499	13.539	-8.031
1164.08	-119.913	-261.892	72.74	-58.762	12.725	-9.462
1165.11	-119.745	-268.866	71.081	-60.989	12.335	-10.195
1166.14	-125.265	-272.29	69.866	-62.152	12.313	-10.167
1167.18	-135.719	-271.397	69.227	-62.255	12.573	-9.375
1168.21	-149.557	-265.747	69.259	-61.335	13.011	-7.876
1169.24	-164.64	-255.255	70.008	-59.46	13.52	-5.775
1170.27	-178.531	-240.202	71.46	-56.724	14.008	-3.217
1171.31	-188.856	-221.208	73.543	-53.25	14.411	-0.367
1172.34	-193.664	-199.175	76.126	-49.176	14.705	2.605
1173.37	-191.712	-175.216	79.038	-44.654	14.916	5.537
1174.4	-182.659	-150.569	82.082	-39.84	15.114	8.291
1175.43	-167.098	-126.501	85.06	-34.891	15.413	10.761
1176.46	-146.454	-104.216	87.791	-29.956	15.955	12.882
1177.49	-122.748	-84.771	90.132	-25.174	16.892	14.626
1178.53	-98.282	-69.001	91.995	-20.666	18.367	16.002
1179.56	-75.281	-57.466	93.352	-16.536	20.493	17.052
1180.59	-55.579	-50.41	94.239	-12.865	23.332	17.834
1181.62	-40.376	-47.75	94.746	-9.709	26.877	18.419
1182.65	-30.118	-49.079	95.004	-7.098	31.048	18.875
1183.68	-24.51	-53.7	95.168	-5.038	35.687	19.257
1184.71	-22.653	-60.675	95.391	-3.503	40.563	19.605
1185.74	-23.272	-68.895	95.807	-2.444	45.39	19.932
1186.76	-24.993	-77.168	96.512	-1.784	49.847	20.229
1187.79	-26.609	-84.311	97.547	-1.425	53.601	20.463
1188.82	-27.299	-89.244	98.895	-1.249	56.343	20.587
1189.85	-26.748	-91.084	100.485	-1.127	57.809	20.544
1190.88	-25.161	-89.22	102.194	-0.927	57.811	20.278
1191.91	-23.171	-83.363	103.871	-0.519	56.251	19.743
1192.94	-21.67	-73.577	105.351	0.21	53.137	18.911
1193.96	-21.586	-60.271	106.482	1.351	48.585	17.778
1194.99	-23.674	-44.162	107.142	2.962	42.808	16.369
1196.02	-28.339	-26.206	107.256	5.064	36.105	14.736
1197.05	-35.543	-7.507	106.81	7.635	28.833	12.953
1198.07	-44.801	10.788	105.854	10.609	21.381	11.117
1199.1	-55.264	27.598	104.496	13.882	14.137	9.332

## Sheet: Figure1c
Raman shift	Intensity	Intensity
	Blank	Cavitation
300.937	691.367	1854.72
302.141	709.188	1838.26
303.348	720.276	1820.8
304.552	722.924	1803.13
305.759	716.51	1786
306.963	701.615	1770.02
308.169	679.965	1755.62
309.372	654.224	1743.06
310.576	627.647	1732.37
311.781	603.672	1723.44
312.985	585.486	1716.08
314.188	575.643	1710.03
315.391	575.773	1705.05
316.594	586.428	1700.98
317.798	607.07	1697.73
319.001	636.197	1695.3
320.203	671.583	1693.76
321.405	710.582	1693.19
322.607	750.462	1693.66
323.807	788.712	1695.15
325.009	823.289	1697.57
326.21	852.774	1700.65
327.412	876.433	1704.06
328.613	894.181	1707.35
329.812	906.473	1710.04
331.013	914.138	1711.72
332.214	918.201	1712.01
333.412	919.708	1710.73
334.613	919.586	1707.85
335.811	918.548	1703.54
337.011	917.059	1698.12
338.209	915.34	1692.04
339.409	913.426	1685.78
340.606	911.236	1679.81
341.804	908.658	1674.47
343.001	905.624	1669.94
344.2	902.161	1666.21
345.397	898.415	1663.06
346.594	894.646	1660.09
347.791	891.189	1656.78
348.987	888.4	1652.58
350.183	886.582	1646.98
351.38	885.922	1639.57
352.576	886.423	1630.13
353.771	887.873	1618.65
354.967	889.833	1605.34
356.163	891.658	1590.57
357.358	892.554	1574.84
358.553	891.658	1558.69
359.746	888.138	1542.62
360.941	881.31	1527.02
362.136	870.733	1512.14
363.329	856.295	1498.03
364.523	838.262	1484.59
365.716	817.286	1471.58
366.91	794.355	1458.72
368.102	770.711	1445.72
369.296	747.723	1432.38
370.487	726.731	1418.67
371.679	708.904	1404.73
372.872	695.1	1390.87
374.063	685.777	1377.59
375.254	680.952	1365.46
376.445	680.225	1355.11
377.638	682.869	1347.1
378.828	687.959	1341.85
380.019	694.544	1339.63
381.209	701.811	1340.45
382.399	709.232	1344.15
383.589	716.655	1350.37
384.779	724.334	1358.64
385.967	732.879	1368.41
387.156	743.137	1379.19
388.345	756.024	1390.55
389.535	772.326	1402.16
390.724	792.52	1413.84
391.91	816.62	1425.51
393.099	844.102	1437.11
394.286	873.91	1448.63
395.474	904.547	1459.95
396.662	934.237	1470.84
397.848	961.142	1480.91
399.034	983.59	1489.61
400.222	1000.28	1496.27
401.408	1010.45	1500.14
402.595	1013.9	1500.51
403.78	1011.05	1496.77
404.965	1002.78	1488.52
406.15	990.259	1475.64
407.335	974.788	1458.28
408.522	957.55	1436.93
409.706	939.468	1412.3
410.891	921.093	1385.28
412.075	902.585	1356.81
413.259	883.766	1327.78
414.443	864.243	1298.95
415.627	843.569	1270.83
416.808	821.401	1243.68
417.992	797.634	1217.48
419.175	772.482	1192.04
420.358	746.468	1167.04
421.539	720.364	1142.14
422.722	695.047	1117.09
423.905	671.337	1091.84
425.085	649.835	1066.55
426.267	630.785	1041.64
427.448	614.015	1017.71
428.63	598.948	995.517
429.809	584.701	975.806
430.989	570.246	959.219
432.171	554.615	946.174
433.35	537.096	936.775
434.529	517.399	930.772
435.711	495.755	927.577
436.89	472.908	926.323
438.068	450.031	925.983
439.247	428.552	925.506
440.426	409.922	923.968
441.604	395.384	920.708
442.782	385.759	915.419
443.96	381.304	908.196
445.138	381.661	899.516
446.316	385.915	890.155
447.493	392.736	881.066
448.669	400.597	873.221
449.846	408.025	867.445
451.023	413.828	864.283
452.198	417.286	863.894
453.375	418.243	866.019
454.552	417.108	870.008
455.726	414.755	874.912
456.902	412.345	879.623
458.077	411.105	883.048
459.253	412.095	884.275
460.427	416.013	882.724
461.6	423.072	878.239
462.776	432.953	871.128
463.949	444.861	862.12
465.123	457.645	852.266
466.296	469.988	842.784
467.469	480.596	834.882
468.642	488.391	829.576
469.814	492.641	827.54
470.989	493.035	829.004
472.159	489.682	833.712
473.331	483.046	840.96
474.504	473.832	849.689
475.675	462.854	858.629
476.847	450.91	866.472
478.019	438.68	872.035
479.19	426.665	874.404
480.36	415.181	873.031
481.531	404.373	867.771
482.702	394.273	858.853
483.871	384.839	846.806
485.041	376.002	832.336
486.21	367.674	816.2
487.38	359.732	799.076
488.549	351.984	781.466
489.717	344.123	763.647
490.887	335.692	745.667
492.054	326.089	727.395
493.222	314.6	708.61
494.39	300.491	689.105
495.559	283.132	668.797
496.726	262.136	647.803
497.893	237.5	626.486
499.06	209.692	605.44
500.227	179.68	585.43
501.393	148.883	567.278
502.56	119.02	551.733
503.726	91.905	539.329
504.892	69.19	530.26
506.056	52.113	524.305
507.222	41.281	520.804
508.388	36.55	518.702
509.553	37.011	516.658
510.717	41.097	513.203
511.882	46.809	506.927
513.045	52.018	496.671
514.21	54.799	481.691
515.375	53.745	461.781
516.537	48.199	437.32
517.7	38.368	409.26
518.864	25.297	379.027
520.026	10.697	348.378
521.188	-3.335	319.212
522.352	-14.664	293.374
523.514	-21.47	272.471
524.676	-22.546	257.728
525.837	-17.479	249.893
526.998	-6.7	249.21
528.16	8.629	255.445
529.321	26.853	267.969
530.482	46.153	285.865
531.642	64.897	308.053
532.803	81.956	333.411
533.963	96.921	360.861
535.123	110.179	389.434
536.281	122.825	418.293
537.441	136.44	446.725
538.601	152.759	474.11
539.759	173.291	499.885
540.918	198.978	523.515
542.078	229.93	544.48
543.235	265.317	562.291
544.394	303.42	576.525
545.551	341.854	586.889
546.708	377.915	593.278
547.866	408.997	595.838
549.023	433.013	594.993
550.179	448.737	591.447
551.337	456.007	586.135
552.493	455.76	580.133
553.649	449.883	574.536
554.805	440.907	570.319
555.961	431.595	568.192
557.116	424.5	568.492
558.271	421.56	571.101
559.427	423.799	575.441
560.581	431.195	580.517
561.736	442.717	585.032
562.891	456.538	587.542
564.044	470.369	586.644
565.198	481.863	581.165
566.352	489.014	570.324
567.506	490.479	553.845
568.658	485.773	532.013
569.812	475.304	505.646
570.964	460.251	476.007
572.117	442.306	444.66
573.269	423.34	413.278
574.422	405.047	383.461
575.573	388.641	356.553
576.724	374.655	333.513
577.877	362.876	314.832
579.027	352.422	300.522
580.178	341.957	290.165
581.328	329.978	283.011
582.478	315.135	278.112
583.631	296.523	274.467
584.78	273.879	271.15
585.93	247.666	267.422
587.08	219.016	262.786
588.227	189.556	257.008
589.377	161.134	250.093
590.526	135.521	242.229
591.675	114.119	233.71
592.824	97.744	224.87
593.97	86.514	216.018
595.119	79.866	207.404
596.268	76.685	199.212
597.414	75.54	191.576
598.562	74.955	184.61
599.708	73.693	178.452
600.856	70.984	173.292
602.002	66.66	169.378
603.149	61.19	167.009
604.295	55.582	166.489
605.44	51.207	168.07
606.587	49.548	171.883
607.732	51.931	177.877
608.877	59.289	185.781
610.022	71.986	195.101
611.166	89.735	205.16
612.311	111.619	215.174
613.455	136.207	224.369
614.599	161.749	232.106
615.743	186.401	238.001
616.887	208.466	242.024
618.031	226.595	244.536
619.174	239.933	246.279
620.318	248.187	248.283
621.459	251.624	251.73
622.602	250.989	257.767
623.745	247.381	267.304
624.886	242.094	280.835
626.028	236.458	298.3
627.169	231.693	319.027
628.311	228.797	341.757
629.452	228.468	364.768
630.594	231.072	386.073
631.734	236.643	403.677
632.873	244.908	415.856
634.015	255.342	421.41
635.155	267.222	419.857
636.294	279.697	411.542
637.433	291.858	397.622
638.572	302.809	379.946
639.711	311.73	360.829
640.85	317.945	342.75
641.989	320.971	328.028
643.127	320.558	318.5
644.266	316.704	315.275
645.404	309.652	318.573
646.542	299.849	327.695
647.678	287.892	341.113
648.816	274.446	356.683
649.954	260.156	371.931
651.091	245.567	384.391
652.227	231.06	391.932
653.364	216.818	393.029
654.499	202.832	386.943
655.636	188.937	373.785
656.771	174.886	354.457
657.907	160.436	330.477
659.042	145.433	303.732
660.176	129.878	276.177
661.31	113.963	249.559
662.447	98.062	225.173
663.581	82.678	203.715
664.714	68.362	185.242
665.848	55.608	169.239
666.982	44.76	154.782
668.115	35.941	140.768
669.248	29.023	126.172
670.381	23.657	110.277
671.514	19.343	92.853
672.647	15.547	74.246
673.78	11.831	55.357
674.91	7.971	37.524
676.043	4.045	22.322
677.175	0.457	11.312
678.305	-2.106	5.781
679.437	-2.774	6.524
680.569	-0.651	13.686
681.699	5.011	26.714
682.83	14.65	44.408
683.96	28.276	65.071
685.089	45.428	86.74
686.22	65.208	107.452
687.349	86.405	125.507
688.478	107.679	139.695
689.609	127.776	149.436
690.737	145.737	154.837
691.866	161.064	156.627
692.994	173.801	156.021
694.122	184.529	154.507
695.25	194.262	153.606
696.378	204.269	154.648
697.506	215.858	158.583
698.633	230.156	165.884
699.761	247.938	176.519
700.886	269.526	190.026
702.013	294.784	205.648
703.14	323.204	222.514
704.267	354.053	239.824
705.392	386.553	257.007
706.518	420.052	273.817
707.643	454.122	290.356
708.769	488.586	307.008
709.893	523.437	324.315
711.019	558.68	342.801
712.143	594.132	362.794
713.267	629.231	384.271
714.393	662.921	406.781
715.516	693.653	429.437
716.639	719.548	451.02
717.763	738.718	470.164
718.886	749.702	485.606
720.009	751.968	496.458
721.133	746.366	502.459
722.254	735.452	504.15
723.376	723.571	502.949
724.499	716.653	501.085
725.621	721.686	501.397
726.743	745.904	507.009
727.865	795.786	520.921
728.987	875.978	545.563
730.107	988.315	582.384
731.228	1131.11	631.525
732.35	1298.79	691.63
733.469	1482.13	759.841
734.59	1668.85	831.973
735.709	1844.78	902.872
736.83	1995.32	966.903
737.948	2107.09	1018.53
739.067	2169.45	1052.88
740.187	2175.83	1066.32
741.306	2124.52	1056.8
742.424	2018.98	1024.12
743.542	1867.39	969.955
744.66	1681.77	897.668
745.779	1476.52	811.953
746.897	1266.79	718.345
748.015	1066.74	622.651
749.132	888.072	530.376
750.249	738.919	446.216
751.364	623.235	373.656
752.481	540.805	314.743
753.598	487.777	270.02
754.714	457.637	238.64
755.831	442.442	218.626
756.945	434.121	207.222
758.061	425.645	201.314
759.176	411.894	197.83
760.291	390.138	194.101
761.405	360.075	188.12
762.521	323.478	178.701
763.635	283.546	165.499
764.75	244.099	148.938
765.863	208.775	130.042
766.976	180.363	110.212
768.091	160.382	90.988
769.204	148.95	73.822
770.317	144.948	59.898
771.429	146.398	50.012
772.542	150.992	44.517
773.654	156.614	43.344
774.766	161.787	46.062
775.878	165.93	51.994
776.99	169.407	60.329
778.102	173.349	70.246
779.214	179.32	81.01
780.323	188.89	92.042
781.434	203.212	102.959
782.546	222.704	113.569
783.657	246.89	123.855
784.766	274.438	133.931
785.876	303.385	143.995
786.985	331.497	154.28
788.096	356.698	165.01
789.204	377.465	176.376
790.314	393.12	188.511
791.422	403.952	201.482
792.53	411.148	215.287
793.638	416.543	229.858
794.748	422.238	245.061
795.856	430.169	260.699
796.963	441.708	276.518
798.07	457.383	292.213
799.178	476.76	307.438
800.285	498.537	321.826
801.391	520.805	335.009
802.498	541.445	346.655
803.605	558.577	356.497
804.711	570.963	364.369
805.816	578.295	370.231
806.922	581.296	374.186
808.028	581.614	376.476
809.134	581.529	377.469
810.238	583.509	377.617
811.344	589.725	377.409
812.447	601.586	377.314
813.553	619.415	377.72
814.656	642.309	378.882
815.761	668.238	380.891
816.864	694.344	383.654
817.967	717.428	386.908
819.07	734.497	390.253
820.174	743.318	393.198
821.277	742.832	395.235
822.379	733.396	395.903
823.481	716.771	394.853
824.583	695.866	391.895
825.685	674.292	387.035
826.787	655.78	380.475
827.889	643.579	372.597
828.99	639.939	363.926
830.092	645.752	355.075
831.193	660.443	346.679
832.292	682.09	339.334
833.393	707.789	333.538
834.494	734.16	329.642
835.593	757.935	327.82
836.693	776.5	328.053
837.792	788.306	330.131
838.892	793.079	333.669
839.99	791.792	338.137
841.091	786.405	342.9
842.188	779.435	347.259
843.286	773.425	350.506
844.386	770.427	351.974
845.484	771.576	351.092
846.581	776.858	347.436
847.678	785.098	340.775
848.775	794.18	331.114
849.872	801.469	318.715
850.969	804.345	304.105
852.066	800.765	288.066
853.163	789.752	271.587
854.259	771.708	255.805
855.355	748.507	241.912
856.452	723.32	231.045
857.546	700.212	224.176
858.642	683.56	221.996
859.738	677.372	224.822
860.831	684.633	232.533
861.927	706.761	244.55
863.02	743.277	259.855
864.116	791.733	277.072
865.209	847.919	294.58
866.304	906.333	310.663
867.397	960.823	323.679
868.489	1005.35	332.223
869.584	1034.74	335.268
870.677	1045.3	332.266
871.769	1035.31	323.2
872.861	1005.15	308.576
873.953	957.298	289.351
875.045	895.951	266.826
876.137	826.49	242.496
877.229	754.822	217.89
878.32	686.669	194.419
879.412	626.922	173.253
880.503	579.13	155.232
881.594	545.185	140.838
882.683	525.241	130.205
883.774	517.853	123.183
884.865	520.326	119.417
885.954	529.19	118.458
887.044	540.755	119.849
888.133	551.657	123.204
889.223	559.314	128.25
890.311	562.246	134.833
891.401	560.218	142.89
892.489	554.183	152.396
893.577	546.061	163.309
894.666	538.374	175.502
895.754	533.809	188.737
896.841	534.771	202.651
897.929	542.99	216.786
899.016	559.253	230.649
900.103	583.284	243.795
901.189	613.798	255.907
902.276	648.717	266.879
903.363	685.509	276.854
904.449	721.596	286.23
905.536	754.767	295.609
906.62	783.518	305.704
907.706	807.282	317.208
908.792	826.487	330.652
909.876	842.456	346.272
910.961	857.152	363.912
912.047	872.823	382.991
913.13	891.608	402.54
914.215	915.181	421.321
915.299	944.509	438.017
916.382	979.765	451.464
917.467	1020.43	460.9
918.549	1065.57	466.194
919.632	1114.22	468
920.714	1165.88	467.825
921.799	1220.86	467.968
922.881	1280.6	471.334
923.963	1347.69	481.127
925.045	1425.63	500.469
926.127	1518.37	531.959
927.209	1629.55	577.258
928.288	1761.67	636.74
929.37	1915.22	709.26
930.451	2088	792.094
931.532	2274.71	881.056
932.614	2466.91	970.797
933.693	2653.51	1055.26
934.773	2821.6	1128.26
935.852	2957.79	1184.06
936.933	3049.63	1218.01
938.011	3087.16	1227.02
939.091	3064.24	1209.89
940.17	2979.53	1167.47
941.25	2836.95	1102.6
942.328	2645.45	1019.79
943.406	2418.25	924.819
944.483	2171.54	824.117
945.563	1922.69	724.138
946.64	1688.46	630.752
947.717	1483.18	548.712
948.795	1317.32	481.271
949.872	1196.54	429.99
950.949	1121.36	394.734
952.025	1087.5	373.863
953.102	1086.78	364.572
954.177	1108.5	363.337
955.253	1140.98	366.403
956.329	1173.15	370.247
957.405	1195.91	371.976
958.479	1203.08	369.59
959.555	1191.85	362.113
960.629	1162.71	349.571
961.705	1118.88	332.842
962.778	1065.4	313.401
963.854	1008.1	293.023
964.927	952.473	273.465
966	902.87	256.191
967.075	861.884	242.175
968.148	830.187	231.794
969.221	806.707	224.83
970.294	789.113	220.556
971.366	774.485	217.91
972.438	760.021	215.698
973.511	743.647	212.804
974.583	724.427	208.379
975.655	702.683	201.97
976.727	679.849	193.58
977.798	658.088	183.648
978.87	639.754	172.967
979.941	626.844	162.546
981.011	620.522	153.441
982.082	620.834	146.595
983.151	626.656	142.693
984.222	635.889	142.07
985.293	645.856	144.67
986.362	653.817	150.065
987.431	657.505	157.53
988.501	655.567	166.15
989.569	647.828	174.951
990.64	635.325	183.025
991.708	620.108	189.637
992.776	604.834	194.295
993.844	592.254	196.782
994.911	584.674	197.143
995.979	583.503	195.639
997.046	588.982	192.675
998.114	600.128	188.726
999.181	614.929	184.262
1000.25	630.731	179.695
1001.32	644.756	175.353
1002.38	654.645	171.477
1003.45	658.933	168.243
1004.51	657.345	165.801
1005.58	650.877	164.311
1006.65	641.627	163.976
1007.71	632.417	165.047
1008.78	626.268	167.815
1009.84	625.826	172.567
1010.91	632.848	179.525
1011.97	647.835	188.774
1013.03	669.888	200.194
1014.1	696.811	213.411
1015.16	725.437	227.771
1016.23	752.132	242.365
1017.29	773.376	256.087
1018.35	786.321	267.737
1019.41	789.237	276.148
1020.48	781.752	280.332
1021.54	764.877	279.612
1022.6	740.784	273.731
1023.67	712.41	262.914
1024.73	682.944	247.877
1025.79	655.301	229.769
1026.85	631.665	210.061
1027.91	613.195	190.385
1028.97	599.914	172.35
1030.03	590.819	157.349
1031.09	584.157	146.394
1032.16	577.822	139.986
1033.22	569.798	138.059
1034.28	558.542	139.982
1035.34	543.268	144.639
1036.4	524.058	150.571
1037.45	501.799	156.154
1038.51	477.975	159.807
1039.57	454.335	160.184
1040.63	432.531	156.339
1041.69	413.787	147.838
1042.75	398.652	134.795
1043.81	386.907	117.847
1044.86	377.603	98.056
1045.92	369.256	76.758
1046.98	360.127	55.381
1048.04	348.544	35.263
1049.09	333.212	17.478
1050.15	313.433	2.715
1051.21	289.224	-8.79
1052.26	261.291	-17.254
1053.32	230.901	-23.285
1054.38	199.655	-27.764
1055.43	169.229	-31.69
1056.49	141.127	-36.015
1057.54	116.498	-41.493
1058.6	96.036	-48.552
1059.65	79.989	-57.234
1060.71	68.254	-67.173
1061.76	60.528	-77.657
1062.82	56.484	-87.724
1063.87	55.923	-96.303
1064.92	58.855	-102.376
1065.98	65.51	-105.122
1067.03	76.261	-104.044
1068.08	91.474	-99.048
1069.14	111.334	-90.467
1070.19	135.672	-79.026
1071.24	163.844	-65.758
1072.3	194.687	-51.877
1073.35	226.576	-38.636
1074.4	257.574	-27.179
1075.45	285.652	-18.409
1076.5	308.943	-12.905
1077.55	325.985	-10.867
1078.6	335.908	-12.13
1079.66	338.539	-16.206
1080.71	334.392	-22.384
1081.76	324.561	-29.83
1082.81	310.536	-37.714
1083.86	293.961	-45.305
1084.91	276.406	-52.056
1085.96	259.167	-57.643
1087.01	243.146	-61.969
1088.05	228.82	-65.131
1089.1	216.293	-67.358
1090.15	205.423	-68.932
1091.2	195.983	-70.109
1092.25	187.812	-71.05
1093.3	180.932	-71.778
1094.35	175.599	-72.16
1095.39	172.272	-71.927
1096.44	171.511	-70.72
1097.49	173.83	-68.151
1098.54	179.537	-63.884
1099.58	188.594	-57.697
1100.63	200.542	-49.542
1101.68	214.503	-39.569
1102.72	229.277	-28.125
1103.77	243.503	-15.725
1104.81	255.874	-2.989
1105.86	265.35	9.43
1106.9	271.342	20.924
1107.95	273.814	31.004
1108.99	273.292	39.361
1110.04	270.769	45.888
1111.08	267.526	50.686
1112.13	264.898	54.039
1113.17	264.032	56.359
1114.22	265.683	58.122
1115.26	270.084	59.801
1116.3	276.92	61.8
1117.35	285.413	64.404
1118.39	294.49	67.752
1119.43	303.016	71.835
1120.47	310.032	76.513
1121.52	314.955	81.544
1122.56	317.699	86.639
1123.6	318.682	91.493
1124.64	318.73	95.832
1125.68	318.869	99.426
1126.73	320.076	102.103
1127.77	323.008	103.726
1128.81	327.781	104.18
1129.85	333.842	103.332
1130.89	339.961	101.008
1131.93	344.356	96.973
1132.97	344.93	90.931
1134.01	339.587	82.542
1135.05	326.57	71.467
1136.09	304.762	57.416
1137.13	273.896	40.219
1138.17	234.646	19.883
1139.21	188.561	-3.354
1140.25	137.878	-29
1141.28	85.229	-56.31
1142.32	33.298	-84.324
1143.36	-15.511	-111.936
1144.4	-59.344	-137.986
1145.43	-97.058	-161.376
1146.47	-128.254	-181.179
1147.51	-153.191	-196.738
1148.55	-172.59	-207.746
1149.58	-187.393	-214.285
1150.62	-198.509	-216.818
1151.66	-206.621	-216.151
1152.69	-212.064	-213.34
1153.73	-214.82	-209.586
1154.76	-214.619	-206.093
1155.8	-211.107	-203.948
1156.83	-204.064	-203.993
1157.87	-193.602	-206.739
1158.9	-180.297	-212.312
1159.94	-165.236	-220.439
1160.97	-149.937	-230.482
1162.01	-136.166	-241.507
1163.04	-125.676	-252.381
1164.08	-119.913	-261.892
1165.11	-119.745	-268.866
1166.14	-125.265	-272.29
1167.18	-135.719	-271.397
1168.21	-149.557	-265.747
1169.24	-164.64	-255.255
1170.27	-178.531	-240.202
1171.31	-188.856	-221.208
1172.34	-193.664	-199.175
1173.37	-191.712	-175.216
1174.4	-182.659	-150.569
1175.43	-167.098	-126.501
1176.46	-146.454	-104.216
1177.49	-122.748	-84.771
1178.53	-98.282	-69.001
1179.56	-75.281	-57.466
1180.59	-55.579	-50.41
1181.62	-40.376	-47.75
1182.65	-30.118	-49.079
1183.68	-24.51	-53.7
1184.71	-22.653	-60.675
1185.74	-23.272	-68.895
1186.76	-24.993	-77.168
1187.79	-26.609	-84.311
1188.82	-27.299	-89.244
1189.85	-26.748	-91.084
1190.88	-25.161	-89.22
1191.91	-23.171	-83.363
1192.94	-21.67	-73.577
1193.96	-21.586	-60.271
1194.99	-23.674	-44.162
1196.02	-28.339	-26.206
1197.05	-35.543	-7.507
1198.07	-44.801	10.788
1199.1	-55.264	27.598

## Sheet: Figure1f
r (Å)	DOL-g(r)	DOL-n(r)	DME-g(r)	DME-n(r)	DOL-g(r)	DOL-n(r)	DME-g(r)	DME-n(r)
	US	US	Blank	Blank	US	US	Blank	Blank
0.05	0	0	0	0	0	0	0	0
0.06	0	0	0	0	0	0	0	0
0.07	0	0	0	0	0	0	0	0
0.08	0	0	0	0	0	0	0	0
0.09	0	0	0	0	0	0	0	0
0.1	0	0	0	0	0	0	0	0
0.11	0	0	0	0	0	0	0	0
0.12	0	0	0	0	0	0	0	0
0.13	0	0	0	0	0	0	0	0
0.14	0	0	0	0	0	0	0	0
0.15	0	0	0	0	0	0	0	0
0.16	0	0	0	0	0	0	0	0
0.17	0	0	0	0	0	0	0	0
0.18	0	0	0	0	0	0	0	0
0.19	0	0	0	0	0	0	0	0
0.2	0	0	0	0	0	0	0	0
0.21	0	0	0	0	0	0	0	0
0.22	0	0	0	0	0	0	0	0
0.23	0	0	0	0	0	0	0	0
0.24	0	0	0	0	0	0	0	0
0.25	0	0	0	0	0	0	0	0
0.26	0	0	0	0	0	0	0	0
0.27	0	0	0	0	0	0	0	0
0.28	0	0	0	0	0	0	0	0
0.29	0	0	0	0	0	0	0	0
0.3	0	0	0	0	0	0	0	0
0.31	0	0	0	0	0	0	0	0
0.32	0	0	0	0	0	0	0	0
0.33	0	0	0	0	0	0	0	0
0.34	0	0	0	0	0	0	0	0
0.35	0	0	0	0	0	0	0	0
0.36	0	0	0	0	0	0	0	0
0.37	0	0	0	0	0	0	0	0
0.38	0	0	0	0	0	0	0	0
0.39	0	0	0	0	0	0	0	0
0.4	0	0	0	0	0	0	0	0
0.41	0	0	0	0	0	0	0	0
0.42	0	0	0	0	0	0	0	0
0.43	0	0	0	0	0	0	0	0
0.44	0	0	0	0	0	0	0	0
0.45	0	0	0	0	0	0	0	0
0.46	0	0	0	0	0	0	0	0
0.47	0	0	0	0	0	0	0	0
0.48	0	0	0	0	0	0	0	0
0.49	0	0	0	0	0	0	0	0
0.5	0	0	0	0	0	0	0	0
0.51	0	0	0	0	0	0	0	0
0.52	0	0	0	0	0	0	0	0
0.53	0	0	0	0	0	0	0	0
0.54	0	0	0	0	0	0	0	0
0.55	0	0	0	0	0	0	0	0
0.56	0	0	0	0	0	0	0	0
0.57	0	0	0	0	0	0	0	0
0.58	0	0	0	0	0	0	0	0
0.59	0	0	0	0	0	0	0	0
0.6	0	0	0	0	0	0	0	0
0.61	0	0	0	0	0	0	0	0
0.62	0	0	0	0	0	0	0	0
0.63	0	0	0	0	0	0	0	0
0.64	0	0	0	0	0	0	0	0
0.65	0	0	0	0	0	0	0	0
0.66	0	0	0	0	0	0	0	0
0.67	0	0	0	0	0	0	0	0
0.68	0	0	0	0	0	0	0	0
0.69	0	0	0	0	0	0	0	0
0.7	0	0	0	0	0	0	0	0
0.71	0	0	0	0	0	0	0	0
0.72	0	0	0	0	0	0	0	0
0.73	0	0	0	0	0	0	0	0
0.74	0	0	0	0	0	0	0	0
0.75	0	0	0	0	0	0	0	0
0.76	0	0	0	0	0	0	0	0
0.77	0	0	0	0	0	0	0	0
0.78	0	0	0	0	0	0	0	0
0.79	0	0	0	0	0	0	0	0
0.8	0	0	0	0	0	0	0	0
0.81	0	0	0	0	0	0	0	0
0.82	0	0	0	0	0	0	0	0
0.83	0	0	0	0	0	0	0	0
0.84	0	0	0	0	0	0	0	0
0.85	0	0	0	0	0	0	0	0
0.86	0	0	0	0	0	0	0	0
0.87	0	0	0	0	0	0	0	0
0.88	0	0	0	0	0	0	0	0
0.89	0	0	0	0	0	0	0	0
0.9	0	0	0	0	0	0	0	0
0.91	0	0	0	0	0	0	0	0
0.92	0	0	0	0	0	0	0	0
0.93	0	0	0	0	0	0	0	0
0.94	0	0	0	0	0	0	0	0
0.95	0	0	0	0	0	0	0	0
0.96	0	0	0	0	0	0	0	0
0.97	0	0	0	0	0	0	0	0
0.98	0	0	0	0	0	0	0	0
0.99	0	0	0	0	0	0	0	0
1	0	0	0	0	0	0	0	0
1.01	0	0	0	0	0	0	0	0
1.02	0	0	0	0	0	0	0	0
1.03	0	0	0	0	0	0	0	0
1.04	0	0	0	0	0	0	0	0
1.05	0	0	0	0	0	0	0	0
1.06	0	0	0	0	0	0	0	0
1.07	0	0	0	0	0	0	0	0
1.08	0	0	0	0	0	0	0	0
1.09	0	0	0	0	0	0	0	0
1.1	0	0	0	0	0	0	0	0
1.11	0	0	0	0	0	0	0	0
1.12	0	0	0	0	0	0	0	0
1.13	0	0	0	0	0	0	0	0
1.14	0	0	0	0	0	0	0	0
1.15	0	0	0	0	0	0	0	0
1.16	0	0	0	0	0	0	0	0
1.17	0	0	0	0	0	0	0	0
1.18	0	0	0	0	0	0	0	0
1.19	0	0	0	0	0	0	0	0
1.2	0	0	0	0	0	0	0	0
1.21	0	0	0	0	0	0	0	0
1.22	0	0	0	0	0	0	0	0
1.23	0	0	0	0	0	0	0	0
1.24	0	0	0	0	0	0	0	0
1.25	0	0	0	0	0	0	0	0
1.26	0	0	0	0	0	0	0	0
1.27	0	0	0	0	0	0	0	0
1.28	0	0	0	0	0	0	0	0
1.29	0	0	0	0	0	0	0	0
1.3	0	0	0	0	0	0	0	0
1.31	0	0	0	0	0	0	0	0
1.32	0	0	0	0	0	0	0	0
1.33	0	0	0	0	0	0	0	0
1.34	0	0	0	0	0	0	0	0
1.35	0	0	0	0	0	0	0	0
1.36	0	0	0	0	0	0	0	0
1.37	0	0	0	0	0	0	0	0
1.38	0	0	0	0	0	0	0	0
1.39	0	0	0	0	0	0	0	0
1.4	0	0	0	0	0	0	0	0
1.41	0	0	0	0	0	0	0	0
1.42	0	0	0	0	0	0	0	0
1.43	0	0	0	0	0	0	0	0
1.44	0	0	0	0	0	0	0	0
1.45	0	0	0	0	0	0	0	0
1.46	-3.27e-07	0	0	0	0	0	0	0
1.47	-4.36e-06	0	0	0	0	0	0	0
1.48	-2.52e-05	0	0	0	0	0	0	0
1.49	-8.97e-05	0	0	0	0	0	0	0
1.5	-0.00024	0	0	0	0	0	0	0
1.51	-0.000532	0	0	0	0	0	0	0
1.52	-0.001	0	0	0	0	0	0	0
1.53	-0.002	0	0	0	0	0	0	0
1.54	-0.003	0	0	0	0	0	0	0
1.55	-0.005	0	0	0	0	0	0	0
1.56	-0.007	0	0	0	0	0	0	0
1.57	-0.009	0	0	0	0	0	0	0
1.58	-0.013	0	0	0	0	0	0	0
1.59	-0.017	0	0	0	0	0	0	0
1.6	-0.023	0	0	0	0	0	0	0
1.61	-0.032	0	0	0	0	0	0	0
1.62	-0.043	0	0	0	0	0	0	0
1.63	-0.057	0	0	0	0	0	0	0
1.64	-0.076	0	0	0	0	0	0	0
1.65	-0.099	0	0	0	0	0	0	0
1.66	-0.128	0	1.95e-06	0	7.39e-07	0	2.64e-06	0
1.67	-0.162	0	2.63e-05	0	9.97e-06	0	3.55e-05	0
1.68	-0.203	0	0.000154	0	5.83e-05	0	0.000208	0
1.69	-0.25	0	0.000555	0	0.000211	0	0.000751	0
1.7	-0.303	0	0.002	0	0.000572	0	0.002	0
1.71	-0.362	0	0.003	0	0.001	0	0.005	0
1.72	-0.427	0	0.007	0	0.003	0	0.009	0
1.73	-0.496	0	0.012	0	0.005	0	0.016	0
1.74	-0.568	0	0.02	0	0.008	0	0.027	0
1.75	-0.642	0	0.031	0	0.012	0	0.042	0
1.76	-0.717	0	0.047	0	0.018	0	0.063	0
1.77	-0.79	0	0.067	0	0.026	0	0.091	0
1.78	-0.86	0	0.094	0	0.036	0	0.127	0
1.79	-0.925	0	0.129	0	0.05	0	0.175	0
1.8	-0.981	0	0.176	0	0.068	0	0.237	0
1.81	-1.025	0	0.237	0	0.093	0	0.319	0
1.82	-1.054	0	0.318	0	0.127	0	0.426	0
1.83	-1.065	0	0.423	0	0.172	0	0.565	0
1.84	-1.054	0	0.557	0	0.231	0	0.742	0
1.85	-1.017	0	0.727	0	0.306	0	0.965	0
1.86	-0.951	0	0.937	0	0.401	0	1.242	0
1.87	-0.853	0	1.195	0	0.519	0	1.579	0
1.88	-0.719	0	1.506	0	0.663	0	1.985	0
1.89	-0.548	0	1.873	0	0.835	0	2.464	0
1.9	-0.336	0	2.301	0	1.038	0	3.021	0
1.91	-0.082	0	2.792	0	1.275	0	3.657	0
1.92	0.217	0	3.346	0	1.548	0	4.375	0
1.93	0.56	0	3.965	0	1.86	0	5.174	0
1.94	0.949	0	4.646	0	2.211	0	6.051	0
1.95	1.385	0.001	5.388	0.006	2.603	0.002	7.003	0.011
1.96	1.866	0.007	6.188	0.036	3.038	0.014	8.026	0.067
1.97	2.391	0.013	7.043	0.066	3.517	0.026	9.116	0.122
1.98	2.96	0.019	7.948	0.096	4.039	0.038	10.266	0.178
1.99	3.57	0.025	8.898	0.126	4.605	0.05	11.468	0.234
2	4.22	0.031	9.887	0.156	5.213	0.062	12.715	0.29
2.01	4.905	0.037	10.908	0.186	5.861	0.074	13.997	0.346
2.02	5.622	0.043	11.951	0.216	6.547	0.085	15.305	0.402
2.03	6.368	0.049	13.01	0.246	7.266	0.097	16.628	0.458
2.04	7.139	0.055	14.074	0.276	8.015	0.109	17.956	0.514
2.05	7.929	0.075	15.135	0.363	8.789	0.151	19.278	0.671
2.06	8.735	0.155	16.184	0.68	9.585	0.309	20.585	1.235
2.07	9.552	0.234	17.212	0.996	10.397	0.468	21.867	1.799
2.08	10.374	0.314	18.211	1.312	11.22	0.627	23.114	2.363
2.09	11.198	0.393	19.174	1.628	12.05	0.786	24.319	2.927
2.1	12.017	0.473	20.094	1.945	12.881	0.945	25.473	3.491
2.11	12.828	0.552	20.966	2.261	13.708	1.104	26.57	4.054
2.12	13.625	0.631	21.783	2.577	14.526	1.263	27.605	4.618
2.13	14.404	0.711	22.542	2.893	15.329	1.422	28.57	5.182
2.14	15.16	0.79	23.239	3.21	16.112	1.581	29.461	5.746
2.15	15.888	0.887	23.869	3.541	16.871	1.775	30.274	6.328
2.16	16.585	1.05	24.43	3.931	17.6	2.1	31.003	6.975
2.17	17.246	1.213	24.919	4.32	18.293	2.425	31.644	7.622
2.18	17.867	1.375	25.332	4.71	18.947	2.751	32.192	8.27
2.19	18.446	1.538	25.666	5.099	19.557	3.076	32.642	8.917
2.2	18.979	1.701	25.919	5.488	20.118	3.401	32.992	9.564
2.21	19.462	1.863	26.09	5.878	20.628	3.727	33.237	10.211
2.22	19.893	2.026	26.176	6.267	21.082	4.052	33.375	10.859
2.23	20.27	2.189	26.176	6.657	21.478	4.377	33.403	11.506
2.24	20.59	2.351	26.089	7.046	21.812	4.702	33.32	12.153
2.25	20.851	2.509	25.915	7.385	22.084	5.017	33.125	12.726
2.26	21.051	2.648	25.652	7.542	22.29	5.295	32.817	13.034
2.27	21.19	2.786	25.303	7.699	22.428	5.573	32.397	13.342
2.28	21.266	2.925	24.867	7.856	22.498	5.851	31.866	13.649
2.29	21.279	3.064	24.346	8.013	22.499	6.128	31.226	13.957
2.3	21.228	3.203	23.743	8.171	22.429	6.406	30.483	14.265
2.31	21.113	3.342	23.064	8.328	22.29	6.684	29.641	14.573
2.32	20.935	3.481	22.312	8.485	22.083	6.962	28.708	14.881
2.33	20.695	3.62	21.494	8.642	21.809	7.24	27.693	15.189
2.34	20.395	3.759	20.619	8.799	21.471	7.517	26.606	15.496
2.35	20.035	3.881	19.694	8.93	21.072	7.762	25.458	15.754
2.36	19.618	3.948	18.731	8.973	20.616	7.897	24.262	15.844
2.37	19.148	4.016	17.737	9.016	20.107	8.031	23.03	15.934
2.38	18.626	4.083	16.724	9.058	19.549	8.166	21.774	16.024
2.39	18.057	4.15	15.7	9.101	18.946	8.3	20.506	16.114
2.4	17.445	4.217	14.674	9.144	18.304	8.435	19.238	16.205
2.41	16.793	4.285	13.656	9.186	17.627	8.569	17.978	16.295
2.42	16.107	4.352	12.654	9.229	16.921	8.704	16.738	16.385
2.43	15.391	4.419	11.674	9.272	16.192	8.838	15.525	16.475
2.44	14.651	4.486	10.723	9.314	15.445	8.973	14.347	16.565
2.45	13.891	4.544	9.808	9.35	14.687	9.089	13.21	16.641
2.46	13.118	4.572	8.932	9.363	13.922	9.145	12.119	16.672
2.47	12.337	4.601	8.101	9.375	13.158	9.201	11.08	16.702
2.48	11.554	4.629	7.318	9.388	12.399	9.257	10.096	16.733
2.49	10.774	4.657	6.587	9.401	11.651	9.314	9.172	16.764
2.5	10.002	4.685	5.909	9.413	10.918	9.37	8.311	16.795
2.51	9.243	4.713	5.286	9.426	10.205	9.426	7.513	16.826
2.52	8.503	4.741	4.718	9.439	9.515	9.483	6.779	16.857
2.53	7.784	4.769	4.203	9.451	8.851	9.539	6.11	16.888
2.54	7.092	4.798	3.739	9.464	8.215	9.595	5.503	16.919
2.55	6.428	4.821	3.323	9.475	7.608	9.643	4.955	16.945
2.56	5.797	4.832	2.952	9.483	7.032	9.665	4.465	16.96
2.57	5.2	4.843	2.622	9.491	6.487	9.687	4.028	16.975
2.58	4.639	4.854	2.329	9.499	5.974	9.709	3.641	16.99
2.59	4.115	4.865	2.07	9.507	5.492	9.731	3.3	17.005
2.6	3.63	4.876	1.841	9.515	5.043	9.752	3.003	17.021
2.61	3.183	4.887	1.64	9.523	4.625	9.774	2.746	17.036
2.62	2.776	4.898	1.463	9.531	4.237	9.796	2.526	17.051
2.63	2.406	4.909	1.307	9.539	3.88	9.818	2.338	17.066
2.64	2.074	4.92	1.172	9.547	3.551	9.84	2.181	17.081
2.65	1.777	4.93	1.053	9.554	3.249	9.86	2.05	17.097
2.66	1.515	4.938	0.951	9.56	2.972	9.875	1.944	17.119
2.67	1.284	4.945	0.862	9.565	2.719	9.89	1.859	17.141
2.68	1.083	4.953	0.785	9.57	2.488	9.905	1.792	17.162
2.69	0.909	4.96	0.718	9.575	2.276	9.92	1.711	17.184
2.7	0.761	4.968	0.66	9.58	2.084	9.935	1.603	17.206
2.71	0.634	4.975	0.609	9.585	1.908	9.95	1.527	17.227
2.72	0.528	4.983	0.564	9.591	1.748	9.965	1.459	17.249
2.73	0.439	4.99	0.525	9.596	1.602	9.98	1.35	17.271
2.74	0.366	4.998	0.49	9.601	1.469	9.995	1.247	17.292
2.75	0.307	5.004	0.459	9.605	1.348	10.008	1.15	17.323
2.76	0.259	5.007	0.431	9.608	1.239	10.013	1.091	17.377
2.77	0.222	5.01	0.407	9.611	1.14	10.019	1.099	17.431
2.78	0.193	5.012	0.385	9.614	1.05	10.025	1.109	17.486
2.79	0.172	5.015	0.366	9.617	0.969	10.03	1.122	17.54
2.8	0.155	5.018	0.349	9.62	0.895	10.036	1.137	17.594
2.81	0.144	5.021	0.333	9.622	0.827	10.042	1.152	17.648
2.82	0.135	5.024	0.319	9.625	0.765	10.047	1.17	17.703
2.83	0.128	5.026	0.307	9.628	0.709	10.053	1.188	17.757
2.84	0.123	5.029	0.295	9.631	0.657	10.058	1.207	17.811
2.85	0.119	5.032	0.284	9.633	0.609	10.063	1.226	17.861
2.86	0.116	5.033	0.275	9.636	0.564	10.067	1.247	17.902
2.87	0.112	5.035	0.266	9.638	0.523	10.07	1.267	17.943
2.88	0.11	5.036	0.258	9.641	0.485	10.073	1.288	17.984
2.89	0.107	5.038	0.251	9.643	0.45	10.076	1.309	18.025
2.9	0.104	5.04	0.244	9.645	0.416	10.079	1.33	18.066
2.91	0.1	5.041	0.239	9.648	0.385	10.082	1.351	18.107
2.92	0.097	5.043	0.234	9.65	0.355	10.085	1.372	18.148
2.93	0.094	5.044	0.229	9.652	0.328	10.088	1.394	18.188
2.94	0.09	5.046	0.225	9.655	0.301	10.092	1.416	18.229
2.95	0.086	5.047	0.221	9.658	0.277	10.094	1.439	18.273
2.96	0.081	5.048	0.218	9.662	0.254	10.095	1.463	18.324
2.97	0.076	5.048	0.216	9.667	0.233	10.097	1.488	18.375
2.98	0.071	5.049	0.214	9.672	0.213	10.098	1.515	18.426
2.99	0.066	5.05	0.212	9.676	0.195	10.099	1.544	18.477
3	0.061	5.05	0.211	9.681	0.179	10.1	1.576	18.527
3.01	0.056	5.051	0.21	9.686	0.164	10.102	1.611	18.578
3.02	0.051	5.051	0.21	9.69	0.15	10.103	1.65	18.629
3.03	0.046	5.052	0.131	9.695	0.138	10.104	1.693	18.68
3.04	0.042	5.053	0.131	9.7	0.127	10.105	1.742	18.731
3.05	0.038	5.053	0.132	9.704	0.117	10.106	1.796	18.787
3.06	0.034	5.053	0.132	9.707	0.109	10.106	1.857	18.853
3.07	0.031	5.053	0.133	9.711	0.101	10.106	1.925	18.92
3.08	0.028	5.053	0.133	9.714	0.094	10.106	2.001	18.987
3.09	0.026	5.053	0.134	9.717	0.088	10.106	2.085	19.054
3.1	0.024	5.053	0.135	9.721	0.083	10.106	2.178	19.12
3.11	0.023	5.053	0.136	9.724	0.078	10.106	2.279	19.187
3.12	0.017	5.053	0.136	9.727	0.074	10.106	2.388	19.254
3.13	0.017	5.053	0.137	9.73	0.07	10.106	2.506	19.321
3.14	0.017	5.053	0.138	9.734	0.067	10.106	2.633	19.387
3.15	0.017	5.053	0.139	9.737	0.065	10.107	2.767	19.479
3.16	0.018	5.054	0.14	9.742	0.062	10.108	2.909	19.628
3.17	0.019	5.055	0.141	9.747	0.06	10.109	3.059	19.776
3.18	0.02	5.055	0.142	9.751	0.059	10.11	3.215	19.925
3.19	0.021	5.056	0.143	9.756	0.058	10.112	3.377	20.073
3.2	0.022	5.056	0.144	9.761	0.057	10.113	3.546	20.222
3.21	0.024	5.057	0.145	9.766	0.057	10.114	3.721	20.37
3.22	0.025	5.058	0.147	9.77	0.057	10.115	3.902	20.519
3.23	0.026	5.058	0.148	9.775	0.057	10.117	4.088	20.667
3.24	0.027	5.059	0.15	9.78	0.057	10.118	4.279	20.816
3.25	0.028	5.06	0.152	9.784	0.057	10.119	4.476	21.014
3.26	0.029	5.061	0.154	9.788	0.048	10.121	4.677	21.32
3.27	0.029	5.062	0.157	9.793	0.049	10.123	4.884	21.625
3.28	0.03	5.062	0.159	9.797	0.049	10.125	5.095	21.93
3.29	0.031	5.063	0.162	9.801	0.05	10.127	5.31	22.236
3.3	0.032	5.064	0.166	9.805	0.05	10.129	5.529	22.541
3.31	0.032	5.065	0.169	9.81	0.05	10.131	5.751	22.846
3.32	0.033	5.066	0.173	9.814	0.051	10.132	5.976	23.151
3.33	0.033	5.067	0.177	9.818	0.051	10.134	6.202	23.457
3.34	0.034	5.068	0.181	9.822	0.051	10.136	6.428	23.762
3.35	0.034	5.069	0.186	9.828	0.052	10.138	6.653	24.098
3.36	0.035	5.07	0.191	9.837	0.052	10.14	6.877	24.496
3.37	0.035	5.071	0.196	9.846	0.052	10.142	7.097	24.894
3.38	0.036	5.072	0.201	9.855	0.052	10.144	7.312	25.292
3.39	0.036	5.073	0.207	9.864	0.052	10.146	7.522	25.69
3.4	0.036	5.074	0.214	9.873	0.051	10.148	7.725	26.087
3.41	0.037	5.075	0.22	9.881	0.051	10.149	7.919	26.485
3.42	0.037	5.076	0.228	9.89	0.051	10.151	8.103	26.883
3.43	0.037	5.077	0.235	9.899	0.051	10.153	8.277	27.281
3.44	0.037	5.078	0.244	9.908	0.051	10.155	8.439	27.679
3.45	0.038	5.078	0.252	9.918	0.05	10.156	8.589	28.129
3.46	0.038	5.078	0.262	9.928	0.05	10.156	8.725	28.681
3.47	0.038	5.078	0.272	9.938	0.05	10.156	8.847	29.232
3.48	0.038	5.078	0.283	9.949	0.05	10.156	8.955	29.783
3.49	0.038	5.078	0.294	9.959	0.05	10.156	9.048	30.335
3.5	0.039	5.078	0.306	9.969	0.05	10.156	9.127	30.886
3.51	0.039	5.078	0.319	9.98	0.05	10.156	9.19	31.437
3.52	0.039	5.078	0.332	9.99	0.05	10.156	9.239	31.989
3.53	0.039	5.078	0.346	10	0.051	10.156	9.273	32.54
3.54	0.04	5.078	0.361	10.01	0.051	10.156	9.293	33.092
3.55	0.04	5.078	0.376	10.024	0.052	10.157	9.3	33.62
3.56	0.04	5.079	0.392	10.043	0.052	10.159	9.293	34.105
3.57	0.041	5.08	0.408	10.062	0.053	10.161	9.274	34.591
3.58	0.041	5.081	0.425	10.082	0.054	10.163	9.244	35.076
3.59	0.041	5.082	0.442	10.101	0.055	10.164	9.202	35.562
3.6	0.042	5.083	0.459	10.12	0.056	10.166	9.149	36.047
3.61	0.042	5.084	0.477	10.139	0.057	10.168	9.086	36.533
3.62	0.043	5.085	0.495	10.159	0.058	10.17	9.014	37.018
3.63	0.043	5.086	0.514	10.178	0.059	10.172	8.932	37.504
3.64	0.044	5.087	0.533	10.197	0.061	10.174	8.843	37.989
3.65	0.045	5.088	0.552	10.221	0.062	10.176	8.746	38.427
3.66	0.046	5.09	0.571	10.253	0.064	10.179	8.642	38.78
3.67	0.047	5.091	0.59	10.286	0.066	10.182	8.532	39.133
3.68	0.048	5.093	0.61	10.318	0.068	10.186	8.417	39.486
3.69	0.05	5.094	0.629	10.351	0.07	10.189	8.297	39.838
3.7	0.051	5.096	0.649	10.383	0.072	10.192	8.173	40.191
3.71	0.053	5.097	0.668	10.415	0.074	10.195	8.047	40.544
3.72	0.055	5.099	0.687	10.448	0.076	10.198	7.919	40.897
3.73	0.057	5.101	0.707	10.48	0.078	10.201	7.789	41.25
3.74	0.059	5.102	0.726	10.512	0.08	10.204	7.659	41.603
3.75	0.061	5.104	0.745	10.549	0.083	10.208	7.53	41.941
3.76	0.063	5.106	0.763	10.591	0.085	10.211	7.401	42.256
3.77	0.066	5.108	0.782	10.634	0.087	10.215	7.275	42.57
3.78	0.068	5.109	0.8	10.677	0.09	10.219	7.152	42.885
3.79	0.07	5.111	0.817	10.719	0.092	10.223	7.031	43.199
3.8	0.073	5.113	0.834	10.762	0.095	10.226	6.915	43.514
3.81	0.075	5.115	0.851	10.805	0.098	10.23	6.804	43.828
3.82	0.078	5.117	0.867	10.848	0.1	10.234	6.698	44.143
3.83	0.08	5.119	0.883	10.89	0.103	10.238	6.598	44.457
3.84	0.082	5.121	0.899	10.933	0.106	10.241	6.503	44.772
3.85	0.084	5.122	0.914	10.977	0.109	10.245	6.416	45.109
3.86	0.087	5.124	0.929	11.023	0.111	10.248	6.335	45.484
3.87	0.089	5.126	0.944	11.07	0.114	10.251	6.261	45.858
3.88	0.091	5.127	0.958	11.116	0.117	10.254	6.195	46.233
3.89	0.092	5.129	0.973	11.163	0.119	10.257	6.136	46.607
3.9	0.094	5.13	0.987	11.209	0.122	10.261	6.085	46.982
3.91	0.096	5.132	1.001	11.256	0.124	10.264	6.041	47.356
3.92	0.098	5.133	1.015	11.302	0.126	10.267	6.005	47.731
3.93	0.099	5.135	1.029	11.349	0.128	10.27	5.977	48.105
3.94	0.101	5.137	1.043	11.395	0.13	10.273	5.955	48.48
3.95	0.102	5.139	1.057	11.444	0.132	10.278	5.94	48.836
3.96	0.104	5.143	1.072	11.496	0.134	10.286	5.932	49.162
3.97	0.105	5.147	1.086	11.549	0.136	10.294	5.929	49.488
3.98	0.107	5.151	1.101	11.602	0.138	10.303	5.931	49.814
3.99	0.108	5.155	1.116	11.654	0.14	10.311	5.938	50.14
4	0.109	5.159	1.131	11.707	0.142	10.319	5.948	50.466
4.01	0.111	5.163	1.146	11.759	0.145	10.327	5.962	50.792
4.02	0.113	5.168	1.162	11.812	0.147	10.335	5.979	51.119
4.03	0.114	5.172	1.178	11.864	0.149	10.343	5.999	51.445
4.04	0.116	5.176	1.194	11.917	0.152	10.351	6.02	51.771
4.05	0.118	5.179	1.211	11.977	0.154	10.358	6.043	52.136
4.06	0.119	5.182	1.229	12.047	0.157	10.363	6.067	52.559
4.07	0.121	5.184	1.247	12.117	0.16	10.368	6.092	52.982
4.08	0.123	5.187	1.265	12.188	0.163	10.373	6.118	53.405
4.09	0.125	5.189	1.284	12.258	0.167	10.378	6.145	53.828
4.1	0.127	5.192	1.304	12.329	0.17	10.383	6.172	54.25
4.11	0.128	5.194	1.324	12.399	0.173	10.388	6.201	54.673
4.12	0.13	5.197	1.345	12.469	0.177	10.393	6.229	55.096
4.13	0.133	5.199	1.367	12.54	0.18	10.398	6.258	55.519
4.14	0.135	5.202	1.389	12.61	0.184	10.403	6.288	55.942
4.15	0.137	5.205	1.411	12.686	0.187	10.41	6.319	56.385
4.16	0.139	5.21	1.434	12.771	0.191	10.419	6.35	56.857
4.17	0.142	5.214	1.458	12.856	0.194	10.429	6.383	57.33
4.18	0.145	5.219	1.482	12.941	0.198	10.438	6.416	57.802
4.19	0.148	5.224	1.506	13.026	0.201	10.448	6.449	58.274
4.2	0.151	5.229	1.531	13.111	0.205	10.457	6.484	58.746
4.21	0.155	5.233	1.556	13.196	0.209	10.466	6.518	59.218
4.22	0.158	5.238	1.581	13.281	0.212	10.476	6.553	59.69
4.23	0.162	5.243	1.606	13.366	0.216	10.485	6.587	60.162
4.24	0.166	5.247	1.631	13.451	0.221	10.495	6.621	60.634
4.25	0.171	5.252	1.656	13.545	0.225	10.505	6.653	61.121
4.26	0.175	5.258	1.681	13.651	0.23	10.516	6.685	61.629
4.27	0.18	5.264	1.706	13.758	0.235	10.527	6.714	62.136
4.28	0.185	5.269	1.73	13.864	0.241	10.539	6.742	62.643
4.29	0.19	5.275	1.755	13.971	0.247	10.55	6.767	63.15
4.3	0.196	5.281	1.779	14.077	0.254	10.561	6.79	63.657
4.31	0.201	5.286	1.803	14.184	0.261	10.572	6.81	64.164
4.32	0.207	5.292	1.826	14.29	0.268	10.584	6.828	64.672
4.33	0.212	5.297	1.849	14.397	0.276	10.595	6.843	65.179
4.34	0.218	5.303	1.871	14.503	0.285	10.606	6.855	65.686
4.35	0.224	5.309	1.893	14.617	0.293	10.619	6.865	66.197
4.36	0.231	5.317	1.914	14.74	0.302	10.634	6.872	66.713
4.37	0.237	5.325	1.935	14.863	0.311	10.649	6.877	67.23
4.38	0.243	5.332	1.954	14.986	0.319	10.664	6.879	67.746
4.39	0.25	5.34	1.973	15.109	0.328	10.679	6.879	68.262
4.4	0.256	5.347	1.99	15.232	0.337	10.694	6.876	68.779
4.41	0.263	5.355	2.007	15.355	0.345	10.709	6.871	69.295
4.42	0.269	5.362	2.022	15.477	0.354	10.724	6.863	69.811
4.43	0.276	5.37	2.036	15.6	0.362	10.739	6.853	70.328
4.44	0.283	5.377	2.048	15.723	0.37	10.754	6.839	70.844
4.45	0.29	5.387	2.058	15.853	0.378	10.774	6.821	71.37
4.46	0.296	5.4	2.066	15.99	0.386	10.8	6.8	71.909
4.47	0.303	5.413	2.071	16.128	0.394	10.827	6.776	72.448
4.48	0.31	5.426	2.075	16.265	0.402	10.853	6.747	72.987
4.49	0.317	5.44	2.075	16.403	0.41	10.879	6.713	73.526
4.5	0.324	5.453	2.074	16.54	0.418	10.905	6.675	74.065
4.51	0.33	5.466	2.069	16.678	0.426	10.932	6.633	74.604
4.52	0.337	5.479	2.061	16.815	0.435	10.958	6.586	75.143
4.53	0.344	5.492	2.051	16.953	0.443	10.984	6.534	75.681
4.54	0.35	5.505	2.038	17.09	0.451	11.011	6.477	76.22
4.55	0.357	5.518	2.022	17.225	0.46	11.035	6.415	76.751
4.56	0.364	5.529	2.003	17.358	0.468	11.059	6.349	77.271
4.57	0.37	5.541	1.982	17.49	0.477	11.082	6.278	77.792
4.58	0.377	5.552	1.957	17.622	0.486	11.105	6.202	78.313
4.59	0.384	5.564	1.931	17.754	0.494	11.128	6.122	78.833
4.6	0.391	5.576	1.901	17.887	0.503	11.151	6.038	79.354
4.61	0.397	5.587	1.87	18.019	0.512	11.174	5.949	79.874
4.62	0.404	5.599	1.836	18.151	0.521	11.197	5.856	80.395
4.63	0.411	5.61	1.801	18.284	0.529	11.221	5.76	80.915
4.64	0.418	5.622	1.763	18.416	0.538	11.244	5.659	81.436
4.65	0.425	5.635	1.724	18.522	0.546	11.271	5.555	81.884
4.66	0.432	5.651	1.683	18.596	0.555	11.303	5.448	82.248
4.67	0.438	5.667	1.641	18.67	0.563	11.335	5.338	82.611
4.68	0.445	5.683	1.597	18.744	0.572	11.367	5.224	82.975
4.69	0.452	5.699	1.552	18.818	0.58	11.399	5.108	83.339
4.7	0.459	5.715	1.507	18.892	0.588	11.43	4.989	83.702
4.71	0.465	5.731	1.461	18.966	0.596	11.462	4.868	84.066
4.72	0.472	5.747	1.414	19.041	0.604	11.494	4.745	84.43
4.73	0.479	5.763	1.367	19.115	0.613	11.526	4.62	84.794
4.74	0.485	5.779	1.32	19.189	0.621	11.558	4.494	85.157
4.75	0.492	5.797	1.273	19.247	0.629	11.593	4.367	85.468
4.76	0.499	5.816	1.226	19.288	0.638	11.632	4.24	85.718
4.77	0.506	5.835	1.18	19.329	0.647	11.671	4.113	85.968
4.78	0.513	5.855	1.135	19.37	0.656	11.71	3.986	86.218
4.79	0.52	5.874	1.09	19.411	0.665	11.748	3.86	86.469
4.8	0.527	5.894	1.047	19.451	0.674	11.787	3.736	86.719
4.81	0.535	5.913	1.006	19.492	0.684	11.826	3.614	86.969
4.82	0.542	5.932	0.966	19.533	0.694	11.865	3.494	87.219
4.83	0.55	5.952	0.928	19.574	0.704	11.904	3.377	87.47
4.84	0.558	5.971	0.891	19.615	0.714	11.942	3.263	87.72
4.85	0.566	5.992	0.857	19.652	0.724	11.985	3.154	87.934
4.86	0.574	6.016	0.825	19.685	0.734	12.031	3.048	88.108
4.87	0.582	6.039	0.794	19.719	0.745	12.077	2.947	88.282
4.88	0.59	6.062	0.766	19.752	0.755	12.124	2.852	88.457
4.89	0.598	6.085	0.74	19.785	0.766	12.17	2.761	88.631
4.9	0.607	6.108	0.717	19.818	0.776	12.216	2.676	88.805
4.91	0.615	6.131	0.695	19.852	0.787	12.263	2.596	88.98
4.92	0.623	6.154	0.676	19.885	0.797	12.309	2.522	89.154
4.93	0.631	6.178	0.659	19.918	0.807	12.355	2.454	89.328
4.94	0.639	6.201	0.644	19.952	0.817	12.401	2.39	89.503
4.95	0.647	6.225	0.63	19.992	0.827	12.451	2.332	89.672
4.96	0.654	6.252	0.619	20.041	0.837	12.503	2.278	89.835
4.97	0.662	6.278	0.609	20.089	0.847	12.556	2.229	89.999
4.98	0.669	6.304	0.601	20.137	0.856	12.608	2.185	90.162
4.99	0.677	6.33	0.595	20.186	0.865	12.661	2.144	90.326
5	0.684	6.357	0.589	20.234	0.874	12.714	2.108	90.489
5.01	0.691	6.383	0.585	20.282	0.882	12.766	2.074	90.653
5.02	0.697	6.409	0.583	20.331	0.891	12.819	2.045	90.816
5.03	0.704	6.436	0.581	20.379	0.899	12.871	2.018	90.98
5.04	0.71	6.462	0.58	20.427	0.907	12.924	1.995	91.143
5.05	0.716	6.491	0.581	20.473	0.915	12.982	1.975	91.331
5.06	0.722	6.522	0.582	20.515	0.922	13.045	1.957	91.542
5.07	0.727	6.554	0.584	20.557	0.93	13.108	1.943	91.753
5.08	0.733	6.586	0.586	20.599	0.938	13.171	1.93	91.964
5.09	0.738	6.617	0.589	20.642	0.945	13.234	1.921	92.175
5.1	0.743	6.649	0.592	20.684	0.953	13.298	1.913	92.386
5.11	0.748	6.68	0.595	20.726	0.961	13.361	1.908	92.597
5.12	0.753	6.712	0.599	20.768	0.968	13.424	1.905	92.808
5.13	0.758	6.744	0.602	20.811	0.976	13.487	1.904	93.019
5.14	0.763	6.775	0.606	20.853	0.984	13.55	1.905	93.23
5.15	0.768	6.806	0.61	20.9	0.992	13.613	1.907	93.43
5.16	0.773	6.837	0.613	20.953	1	13.674	1.911	93.621
5.17	0.778	6.868	0.617	21.007	1.008	13.735	1.917	93.811
5.18	0.784	6.898	0.62	21.06	1.016	13.796	1.924	94.001
5.19	0.79	6.929	0.624	21.113	1.024	13.858	1.931	94.191
5.2	0.796	6.96	0.627	21.166	1.033	13.919	1.94	94.381
5.21	0.802	6.99	0.63	21.219	1.041	13.98	1.95	94.571
5.22	0.809	7.021	0.634	21.272	1.049	14.042	1.96	94.762
5.23	0.816	7.052	0.637	21.325	1.057	14.103	1.97	94.952
5.24	0.824	7.082	0.64	21.378	1.066	14.164	1.981	95.142
5.25	0.832	7.117	0.644	21.432	1.075	14.234	1.992	95.35
5.26	0.84	7.156	0.648	21.488	1.084	14.313	2.003	95.573
5.27	0.849	7.195	0.652	21.544	1.093	14.391	2.014	95.797
5.28	0.858	7.235	0.657	21.6	1.103	14.469	2.024	96.02
5.29	0.867	7.274	0.662	21.656	1.114	14.547	2.035	96.244
5.3	0.877	7.313	0.667	21.711	1.125	14.625	2.045	96.467
5.31	0.887	7.352	0.673	21.767	1.137	14.704	2.056	96.691
5.32	0.897	7.391	0.679	21.823	1.149	14.782	2.066	96.914
5.33	0.907	7.43	0.686	21.879	1.162	14.86	2.076	97.138
5.34	0.917	7.469	0.693	21.935	1.175	14.938	2.085	97.362
5.35	0.928	7.509	0.701	21.994	1.189	15.018	2.095	97.605
5.36	0.938	7.55	0.709	22.056	1.203	15.099	2.106	97.867
5.37	0.949	7.59	0.717	22.119	1.218	15.181	2.116	98.129
5.38	0.96	7.631	0.726	22.181	1.233	15.262	2.127	98.391
5.39	0.971	7.672	0.735	22.244	1.248	15.343	2.138	98.653
5.4	0.982	7.712	0.744	22.306	1.263	15.425	2.149	98.915
5.41	0.992	7.753	0.753	22.368	1.278	15.506	2.161	99.177
5.42	1.003	7.794	0.763	22.431	1.293	15.587	2.173	99.439
5.43	1.014	7.834	0.772	22.493	1.309	15.669	2.186	99.701
5.44	1.025	7.875	0.782	22.556	1.323	15.75	2.199	99.963
5.45	1.036	7.926	0.792	22.628	1.338	15.851	2.211	100.228
5.46	1.047	7.984	0.802	22.71	1.353	15.969	2.224	100.496
5.47	1.058	8.043	0.812	22.792	1.367	16.086	2.237	100.763
5.48	1.069	8.102	0.823	22.873	1.381	16.204	2.25	101.031
5.49	1.08	8.161	0.833	22.955	1.394	16.321	2.262	101.299
5.5	1.091	8.22	0.843	23.037	1.408	16.439	2.274	101.567
5.51	1.102	8.278	0.853	23.118	1.421	16.557	2.286	101.835
5.52	1.114	8.337	0.864	23.2	1.434	16.674	2.297	102.102
5.53	1.125	8.396	0.874	23.282	1.447	16.792	2.308	102.37
5.54	1.137	8.455	0.884	23.363	1.461	16.91	2.319	102.638
5.55	1.148	8.511	0.894	23.454	1.474	17.023	2.329	102.92
5.56	1.16	8.566	0.903	23.552	1.487	17.132	2.34	103.213
5.57	1.172	8.621	0.913	23.65	1.501	17.242	2.349	103.507
5.58	1.184	8.676	0.922	23.748	1.515	17.351	2.359	103.801
5.59	1.196	8.73	0.931	23.846	1.529	17.461	2.369	104.094
5.6	1.208	8.785	0.939	23.944	1.544	17.57	2.378	104.388
5.61	1.22	8.84	0.947	24.042	1.558	17.68	2.388	104.682
5.62	1.232	8.895	0.955	24.14	1.573	17.789	2.398	104.975
5.63	1.244	8.949	0.962	24.238	1.587	17.899	2.408	105.269
5.64	1.256	9.004	0.969	24.337	1.602	18.008	2.418	105.562
5.65	1.268	9.063	0.976	24.436	1.617	18.127	2.429	105.866
5.66	1.28	9.126	0.982	24.536	1.631	18.252	2.44	106.178
5.67	1.291	9.189	0.988	24.636	1.645	18.378	2.453	106.49
5.68	1.303	9.252	0.994	24.735	1.659	18.504	2.465	106.802
5.69	1.314	9.315	0.999	24.835	1.673	18.63	2.479	107.114
5.7	1.325	9.378	1.004	24.935	1.687	18.755	2.493	107.426
5.71	1.336	9.441	1.009	25.035	1.7	18.881	2.509	107.738
5.72	1.347	9.503	1.014	25.135	1.713	19.007	2.525	108.05
5.73	1.357	9.566	1.018	25.235	1.726	19.133	2.541	108.362
5.74	1.367	9.629	1.022	25.335	1.738	19.258	2.559	108.674
5.75	1.377	9.7	1.026	25.434	1.751	19.4	2.577	109.007
5.76	1.387	9.777	1.03	25.532	1.763	19.553	2.595	109.356
5.77	1.397	9.853	1.035	25.63	1.775	19.706	2.613	109.704
5.78	1.406	9.93	1.039	25.728	1.788	19.86	2.632	110.053
5.79	1.415	10.006	1.043	25.826	1.8	20.013	2.651	110.402
5.8	1.425	10.083	1.048	25.924	1.812	20.166	2.67	110.75
5.81	1.434	10.16	1.053	26.022	1.825	20.32	2.689	111.099
5.82	1.443	10.236	1.057	26.121	1.837	20.473	2.708	111.448
5.83	1.452	10.313	1.063	26.219	1.85	20.626	2.727	111.797
5.84	1.461	10.39	1.068	26.317	1.863	20.779	2.746	112.145
5.85	1.47	10.47	1.074	26.424	1.875	20.939	2.765	112.536
5.86	1.479	10.552	1.08	26.537	1.888	21.104	2.783	112.956
5.87	1.488	10.634	1.087	26.651	1.9	21.268	2.802	113.376
5.88	1.497	10.716	1.094	26.764	1.913	21.433	2.82	113.797
5.89	1.506	10.799	1.101	26.878	1.925	21.597	2.839	114.217
5.9	1.515	10.881	1.109	26.991	1.937	21.762	2.857	114.638
5.91	1.524	10.963	1.118	27.105	1.949	21.926	2.875	115.058
5.92	1.533	11.045	1.126	27.219	1.96	22.091	2.893	115.478
5.93	1.542	11.128	1.136	27.332	1.971	22.255	2.911	115.899
5.94	1.55	11.21	1.145	27.446	1.982	22.42	2.929	116.319
5.95	1.559	11.293	1.155	27.573	1.993	22.585	2.946	116.742
5.96	1.567	11.376	1.165	27.711	2.003	22.751	2.962	117.165
5.97	1.575	11.458	1.176	27.848	2.013	22.917	2.979	117.589
5.98	1.582	11.541	1.187	27.986	2.022	23.083	2.994	118.013
5.99	1.589	11.624	1.198	28.123	2.031	23.248	3.008	118.437
6	1.596	11.707	1.209	28.261	2.039	23.414	3.022	118.86
6.01	1.603	11.79	1.221	28.398	2.048	23.58	3.035	119.284
6.02	1.609	11.873	1.233	28.536	2.055	23.746	3.047	119.708
6.03	1.615	11.956	1.245	28.673	2.063	23.912	3.057	120.132
6.04	1.62	12.039	1.257	28.811	2.07	24.077	3.067	120.556
6.05	1.626	12.129	1.27	28.959	2.077	24.257	3.075	121.004
6.06	1.631	12.223	1.282	29.113	2.084	24.446	3.082	121.47
6.07	1.637	12.317	1.295	29.268	2.09	24.635	3.088	121.935
6.08	1.642	12.412	1.308	29.423	2.097	24.824	3.092	122.401
6.09	1.647	12.506	1.321	29.578	2.104	25.013	3.096	122.866
6.1	1.653	12.601	1.334	29.733	2.111	25.202	3.098	123.332
6.11	1.659	12.695	1.348	29.888	2.118	25.391	3.1	123.797
6.12	1.665	12.79	1.361	30.042	2.126	25.58	3.101	124.263
6.13	1.672	12.884	1.374	30.197	2.134	25.769	3.101	124.728
6.14	1.678	12.979	1.388	30.352	2.142	25.958	3.102	125.193
6.15	1.686	13.075	1.401	30.514	2.151	26.15	3.102	125.651
6.16	1.693	13.172	1.414	30.681	2.16	26.343	3.102	126.104
6.17	1.701	13.269	1.427	30.847	2.169	26.537	3.103	126.557
6.18	1.709	13.366	1.441	31.014	2.179	26.731	3.104	127.01
6.19	1.718	13.463	1.454	31.18	2.19	26.925	3.106	127.463
6.2	1.726	13.56	1.466	31.347	2.2	27.119	3.109	127.916
6.21	1.735	13.657	1.479	31.514	2.211	27.313	3.113	128.369
6.22	1.744	13.754	1.491	31.68	2.223	27.507	3.117	128.822
6.23	1.753	13.851	1.503	31.847	2.234	27.701	3.123	129.275
6.24	1.763	13.948	1.515	32.013	2.246	27.895	3.13	129.728
6.25	1.772	14.051	1.527	32.2	2.258	28.103	3.137	130.18
6.26	1.781	14.16	1.539	32.4	2.269	28.319	3.146	130.632
6.27	1.789	14.268	1.55	32.599	2.28	28.536	3.156	131.085
6.28	1.798	14.376	1.561	32.798	2.291	28.752	3.166	131.537
6.29	1.806	14.484	1.573	32.998	2.302	28.969	3.177	131.989
6.3	1.813	14.593	1.583	33.197	2.312	29.185	3.189	132.441
6.31	1.82	14.701	1.594	33.397	2.322	29.402	3.201	132.893
6.32	1.827	14.809	1.605	33.596	2.331	29.618	3.215	133.345
6.33	1.833	14.917	1.616	33.796	2.34	29.835	3.229	133.797
6.34	1.839	15.026	1.626	33.995	2.348	30.051	3.243	134.249
6.35	1.845	15.142	1.637	34.201	2.355	30.284	3.258	134.772
6.36	1.85	15.263	1.647	34.41	2.362	30.527	3.274	135.337
6.37	1.855	15.385	1.658	34.619	2.369	30.77	3.291	135.902
6.38	1.86	15.506	1.668	34.828	2.375	31.012	3.308	136.467
6.39	1.864	15.628	1.678	35.038	2.38	31.255	3.326	137.031
6.4	1.868	15.749	1.688	35.247	2.385	31.498	3.344	137.596
6.41	1.873	15.87	1.698	35.456	2.389	31.741	3.363	138.161
6.42	1.877	15.992	1.708	35.666	2.394	31.983	3.382	138.726
6.43	1.881	16.113	1.717	35.875	2.397	32.226	3.402	139.29
6.44	1.885	16.234	1.726	36.084	2.401	32.469	3.422	139.855
6.45	1.889	16.353	1.734	36.304	2.404	32.706	3.442	140.449
6.46	1.893	16.47	1.742	36.529	2.408	32.94	3.462	141.06
6.47	1.897	16.587	1.749	36.754	2.411	33.174	3.482	141.67
6.48	1.901	16.704	1.755	36.979	2.414	33.408	3.501	142.281
6.49	1.905	16.821	1.761	37.204	2.418	33.642	3.52	142.892
6.5	1.908	16.938	1.766	37.43	2.421	33.876	3.538	143.502
6.51	1.912	17.055	1.77	37.655	2.424	34.11	3.555	144.113
6.52	1.915	17.172	1.773	37.88	2.427	34.344	3.571	144.723
6.53	1.918	17.289	1.776	38.105	2.43	34.578	3.585	145.334
6.54	1.921	17.406	1.777	38.331	2.434	34.812	3.598	145.945
6.55	1.923	17.522	1.778	38.567	2.436	35.043	3.609	146.574
6.56	1.925	17.636	1.778	38.81	2.439	35.273	3.618	147.213
6.57	1.926	17.751	1.777	39.052	2.441	35.502	3.625	147.852
6.58	1.927	17.866	1.775	39.295	2.443	35.732	3.629	148.491
6.59	1.927	17.981	1.772	39.537	2.445	35.961	3.631	149.13
6.6	1.927	18.096	1.769	39.78	2.445	36.191	3.631	149.769
6.61	1.925	18.21	1.765	40.023	2.446	36.421	3.628	150.408
6.62	1.924	18.325	1.76	40.265	2.446	36.65	3.623	151.046
6.63	1.921	18.44	1.754	40.508	2.445	36.88	3.615	151.685
6.64	1.919	18.555	1.748	40.75	2.444	37.109	3.605	152.324
6.65	1.916	18.685	1.74	40.979	2.442	37.371	3.592	152.947
6.66	1.912	18.824	1.732	41.2	2.44	37.649	3.578	153.562
6.67	1.909	18.963	1.723	41.421	2.438	37.926	3.561	154.177
6.68	1.905	19.102	1.714	41.642	2.435	38.204	3.543	154.792
6.69	1.901	19.241	1.703	41.863	2.432	38.482	3.523	155.407
6.7	1.898	19.38	1.692	42.084	2.428	38.76	3.501	156.021
6.71	1.894	19.519	1.68	42.305	2.425	39.038	3.478	156.636
6.72	1.891	19.658	1.668	42.526	2.421	39.315	3.454	157.251
6.73	1.888	19.797	1.654	42.747	2.418	39.593	3.429	157.866
6.74	1.885	19.935	1.641	42.968	2.415	39.871	3.402	158.48
6.75	1.882	20.065	1.626	43.172	2.412	40.129	3.375	159.039
6.76	1.88	20.189	1.611	43.369	2.409	40.378	3.348	159.569
6.77	1.879	20.314	1.596	43.566	2.407	40.627	3.32	160.1
6.78	1.877	20.438	1.58	43.762	2.405	40.876	3.291	160.63
6.79	1.876	20.563	1.564	43.959	2.404	41.125	3.263	161.161
6.8	1.875	20.687	1.548	44.155	2.402	41.374	3.234	161.691
6.81	1.875	20.812	1.531	44.352	2.401	41.623	3.206	162.222
6.82	1.874	20.936	1.514	44.549	2.401	41.872	3.177	162.753
6.83	1.874	21.061	1.498	44.745	2.4	42.121	3.149	163.283
6.84	1.874	21.185	1.481	44.942	2.4	42.37	3.121	163.814
6.85	1.873	21.306	1.464	45.125	2.399	42.613	3.093	164.316
6.86	1.873	21.426	1.448	45.303	2.398	42.853	3.065	164.806
6.87	1.873	21.546	1.432	45.48	2.397	43.092	3.037	165.296
6.88	1.872	21.666	1.416	45.657	2.396	43.332	3.01	165.785
6.89	1.872	21.786	1.4	45.835	2.395	43.571	2.984	166.275
6.9	1.871	21.906	1.385	46.012	2.393	43.811	2.957	166.765
6.91	1.87	22.025	1.37	46.189	2.391	44.051	2.931	167.254
6.92	1.868	22.145	1.356	46.367	2.388	44.29	2.905	167.744
6.93	1.867	22.265	1.342	46.544	2.385	44.53	2.88	168.234
6.94	1.865	22.385	1.329	46.722	2.382	44.769	2.855	168.723
6.95	1.863	22.521	1.316	46.896	2.379	45.043	2.831	169.24
6.96	1.861	22.666	1.303	47.068	2.376	45.331	2.807	169.77
6.97	1.858	22.81	1.291	47.241	2.373	45.62	2.784	170.3
6.98	1.856	22.954	1.279	47.414	2.371	45.908	2.761	170.83
6.99	1.853	23.098	1.268	47.586	2.368	46.196	2.739	171.359
7	1.851	23.242	1.257	47.759	2.366	46.485	2.718	171.889
7.01	1.848	23.387	1.246	47.932	2.365	46.773	2.698	172.419
7.02	1.846	23.531	1.236	48.104	2.363	47.062	2.678	172.948
7.03	1.844	23.675	1.225	48.277	2.363	47.35	2.658	173.478
7.04	1.843	23.819	1.216	48.45	2.363	47.638	2.64	174.008
7.05	1.841	23.958	1.206	48.621	2.363	47.916	2.622	174.494
7.06	1.84	24.095	1.196	48.793	2.364	48.19	2.604	174.962
7.07	1.839	24.232	1.187	48.964	2.365	48.463	2.587	175.43
7.08	1.839	24.368	1.178	49.135	2.366	48.737	2.571	175.898
7.09	1.839	24.505	1.169	49.307	2.367	49.01	2.554	176.366
7.1	1.839	24.642	1.16	49.478	2.369	49.283	2.538	176.834
7.11	1.84	24.778	1.152	49.649	2.37	49.557	2.523	177.302
7.12	1.841	24.915	1.143	49.82	2.372	49.83	2.507	177.77
7.13	1.843	25.052	1.135	49.992	2.373	50.104	2.492	178.238
7.14	1.845	25.188	1.127	50.163	2.374	50.377	2.476	178.706
7.15	1.847	25.326	1.119	50.325	2.375	50.652	2.461	179.16
7.16	1.849	25.464	1.112	50.483	2.376	50.928	2.446	179.609
7.17	1.851	25.602	1.104	50.641	2.376	51.204	2.431	180.058
7.18	1.853	25.74	1.097	50.799	2.376	51.48	2.417	180.507
7.19	1.856	25.878	1.09	50.957	2.376	51.756	2.402	180.955
7.2	1.858	26.016	1.083	51.115	2.375	52.032	2.388	181.404
7.21	1.86	26.154	1.076	51.274	2.374	52.308	2.374	181.853
7.22	1.862	26.292	1.069	51.432	2.373	52.583	2.36	182.302
7.23	1.863	26.43	1.063	51.59	2.372	52.859	2.346	182.751
7.24	1.864	26.568	1.057	51.748	2.371	53.135	2.333	183.199
7.25	1.865	26.711	1.05	51.898	2.369	53.422	2.32	183.647
7.26	1.866	26.857	1.044	52.046	2.368	53.714	2.307	184.094
7.27	1.866	27.003	1.037	52.193	2.367	54.005	2.295	184.541
7.28	1.866	27.149	1.031	52.34	2.366	54.297	2.284	184.988
7.29	1.865	27.294	1.024	52.488	2.366	54.589	2.273	185.435
7.3	1.864	27.44	1.017	52.635	2.365	54.88	2.262	185.883
7.31	1.863	27.586	1.01	52.782	2.365	55.172	2.252	186.33
7.32	1.861	27.732	1.003	52.93	2.365	55.463	2.243	186.777
7.33	1.859	27.877	0.996	53.077	2.365	55.755	2.233	187.224
7.34	1.856	28.023	0.989	53.224	2.365	56.046	2.224	187.671
7.35	1.854	28.173	0.982	53.383	2.365	56.347	2.216	188.136
7.36	1.851	28.326	0.975	53.547	2.365	56.651	2.208	188.608
7.37	1.848	28.478	0.968	53.71	2.365	56.955	2.199	189.081
7.38	1.845	28.63	0.961	53.873	2.364	57.259	2.191	189.553
7.39	1.843	28.782	0.954	54.036	2.363	57.563	2.184	190.025
7.4	1.84	28.934	0.947	54.2	2.361	57.867	2.176	190.497
7.41	1.837	29.086	0.941	54.363	2.359	58.171	2.168	190.969
7.42	1.834	29.238	0.935	54.526	2.356	58.475	2.161	191.441
7.43	1.831	29.39	0.929	54.69	2.353	58.779	2.153	191.913
7.44	1.829	29.542	0.923	54.853	2.349	59.083	2.146	192.386
7.45	1.826	29.696	0.918	54.99	2.345	59.393	2.138	192.835
7.46	1.823	29.852	0.913	55.119	2.341	59.704	2.131	193.276
7.47	1.821	30.007	0.909	55.248	2.337	60.014	2.124	193.717
7.48	1.819	30.163	0.905	55.376	2.332	60.325	2.117	194.159
7.49	1.816	30.318	0.901	55.505	2.328	60.636	2.11	194.6
7.5	1.814	30.474	0.897	55.633	2.323	60.947	2.104	195.041
7.51	1.812	30.629	0.894	55.762	2.319	61.258	2.097	195.483
7.52	1.809	30.785	0.89	55.89	2.314	61.569	2.091	195.924
7.53	1.807	30.94	0.888	56.019	2.31	61.88	2.085	196.365
7.54	1.805	31.096	0.885	56.148	2.306	62.191	2.078	196.806
7.55	1.802	31.237	0.882	56.288	2.302	62.474	2.073	197.241
7.56	1.8	31.374	0.88	56.433	2.298	62.747	2.067	197.673
7.57	1.797	31.51	0.878	56.577	2.294	63.021	2.062	198.105
7.58	1.795	31.647	0.876	56.722	2.291	63.294	2.056	198.537
7.59	1.792	31.784	0.874	56.866	2.288	63.567	2.052	198.969
7.6	1.79	31.92	0.872	57.011	2.284	63.841	2.047	199.401
7.61	1.787	32.057	0.871	57.155	2.281	64.114	2.043	199.833
7.62	1.785	32.194	0.87	57.3	2.279	64.388	2.039	200.265
7.63	1.782	32.33	0.869	57.444	2.276	64.661	2.035	200.698
7.64	1.779	32.467	0.869	57.589	2.273	64.934	2.032	201.13
7.65	1.776	32.621	0.869	57.741	2.27	65.241	2.029	201.581
7.66	1.774	32.779	0.869	57.896	2.267	65.558	2.027	202.039
7.67	1.771	32.938	0.87	58.051	2.264	65.875	2.026	202.497
7.68	1.768	33.096	0.87	58.206	2.261	66.193	2.025	202.955
7.69	1.765	33.255	0.872	58.36	2.259	66.51	2.024	203.413
7.7	1.763	33.414	0.873	58.515	2.256	66.827	2.024	203.871
7.71	1.76	33.572	0.875	58.67	2.253	67.144	2.025	204.329
7.72	1.758	33.731	0.877	58.825	2.25	67.461	2.025	204.787
7.73	1.755	33.889	0.879	58.98	2.248	67.779	2.027	205.245
7.74	1.753	34.048	0.882	59.135	2.245	68.096	2.029	205.703
7.75	1.751	34.209	0.884	59.3	2.243	68.419	2.031	206.185
7.76	1.749	34.372	0.886	59.468	2.241	68.743	2.033	206.675
7.77	1.747	34.534	0.889	59.637	2.24	69.068	2.035	207.165
7.78	1.745	34.696	0.891	59.805	2.238	69.393	2.037	207.654
7.79	1.744	34.859	0.893	59.974	2.237	69.718	2.04	208.144
7.8	1.742	35.021	0.895	60.142	2.236	70.042	2.042	208.634
7.81	1.741	35.183	0.896	60.311	2.236	70.367	2.045	209.123
7.82	1.74	35.346	0.898	60.479	2.235	70.692	2.047	209.613
7.83	1.739	35.508	0.899	60.648	2.234	71.016	2.049	210.103
7.84	1.738	35.671	0.9	60.816	2.234	71.341	2.05	210.592
7.85	1.737	35.827	0.9	60.983	2.233	71.654	2.052	211.098
7.86	1.737	35.982	0.901	61.149	2.232	71.964	2.053	211.609
7.87	1.736	36.137	0.901	61.315	2.231	72.273	2.054	212.119
7.88	1.735	36.292	0.901	61.481	2.23	72.583	2.055	212.63
7.89	1.734	36.446	0.901	61.647	2.229	72.893	2.055	213.14
7.9	1.734	36.601	0.9	61.813	2.227	73.202	2.056	213.651
7.91	1.733	36.756	0.899	61.979	2.224	73.512	2.056	214.161
7.92	1.732	36.911	0.898	62.145	2.222	73.822	2.056	214.672
7.93	1.73	37.066	0.897	62.312	2.219	74.132	2.055	215.182
7.94	1.729	37.221	0.896	62.478	2.216	74.441	2.055	215.693
7.95	1.727	37.379	0.895	62.642	2.212	74.758	2.054	216.186
7.96	1.725	37.538	0.893	62.806	2.209	75.076	2.053	216.673
7.97	1.723	37.697	0.891	62.971	2.205	75.395	2.053	217.161
7.98	1.721	37.857	0.89	63.135	2.201	75.713	2.052	217.649
7.99	1.718	38.016	0.888	63.299	2.198	76.032	2.051	218.137
8	1.716	38.175	0.886	63.463	2.194	76.35	2.05	218.625
8.01	1.713	38.334	0.885	63.628	2.191	76.668	2.049	219.113
8.02	1.71	38.493	0.883	63.792	2.188	76.987	2.048	219.601
8.03	1.707	38.653	0.882	63.956	2.185	77.305	2.047	220.089
8.04	1.704	38.812	0.88	64.12	2.182	77.624	2.046	220.577
8.05	1.701	38.975	0.879	64.282	2.18	77.95	2.045	221.079
8.06	1.699	39.139	0.878	64.443	2.177	78.279	2.043	221.583
8.07	1.696	39.304	0.877	64.604	2.176	78.607	2.042	222.088
8.08	1.694	39.468	0.876	64.765	2.174	78.936	2.041	222.593
8.09	1.693	39.632	0.876	64.926	2.173	79.264	2.039	223.097
8.1	1.691	39.796	0.876	65.087	2.172	79.593	2.038	223.602
8.11	1.69	39.96	0.876	65.248	2.172	79.921	2.036	224.107
8.12	1.69	40.125	0.876	65.408	2.172	80.249	2.035	224.611
8.13	1.69	40.289	0.876	65.569	2.172	80.578	2.033	225.116
8.14	1.69	40.453	0.877	65.73	2.172	80.906	2.032	225.621
8.15	1.691	40.62	0.878	65.902	2.173	81.241	2.03	226.157
8.16	1.692	40.788	0.879	66.077	2.174	81.577	2.029	226.701
8.17	1.694	40.956	0.88	66.251	2.176	81.913	2.028	227.245
8.18	1.696	41.124	0.882	66.426	2.177	82.249	2.028	227.789
8.19	1.698	41.292	0.883	66.601	2.179	82.585	2.028	228.333
8.2	1.7	41.46	0.885	66.775	2.181	82.921	2.028	228.877
8.21	1.703	41.628	0.886	66.95	2.183	83.257	2.028	229.42
8.22	1.706	41.796	0.888	67.124	2.185	83.593	2.029	229.964
8.23	1.708	41.964	0.89	67.299	2.187	83.929	2.03	230.508
8.24	1.711	42.132	0.891	67.473	2.19	84.265	2.032	231.052
8.25	1.714	42.306	0.893	67.664	2.192	84.611	2.033	231.576
8.26	1.717	42.48	0.896	67.859	2.194	84.96	2.035	232.096
8.27	1.719	42.655	0.898	68.054	2.196	85.309	2.037	232.616
8.28	1.722	42.829	0.901	68.249	2.199	85.659	2.038	233.135
8.29	1.724	43.004	0.903	68.443	2.201	86.008	2.04	233.655
8.3	1.726	43.178	0.906	68.638	2.203	86.357	2.041	234.175
8.31	1.728	43.353	0.91	68.833	2.204	86.706	2.043	234.694
8.32	1.729	43.527	0.913	69.027	2.206	87.055	2.044	235.214
8.33	1.73	43.702	0.916	69.222	2.208	87.404	2.044	235.734
8.34	1.732	43.877	0.92	69.417	2.209	87.753	2.045	236.253
8.35	1.732	44.06	0.924	69.605	2.21	88.12	2.045	236.82
8.36	1.733	44.246	0.928	69.791	2.21	88.491	2.045	237.397
8.37	1.733	44.431	0.932	69.977	2.211	88.862	2.045	237.973
8.38	1.733	44.617	0.935	70.163	2.211	89.233	2.044	238.549
8.39	1.733	44.802	0.939	70.35	2.21	89.604	2.043	239.126
8.4	1.733	44.988	0.943	70.536	2.21	89.975	2.042	239.702
8.41	1.732	45.173	0.946	70.722	2.209	90.346	2.041	240.279
8.42	1.732	45.359	0.95	70.909	2.208	90.717	2.04	240.855
8.43	1.731	45.544	0.953	71.095	2.206	91.088	2.038	241.431
8.44	1.73	45.73	0.956	71.281	2.205	91.459	2.037	242.008
8.45	1.729	45.912	0.959	71.496	2.203	91.825	2.036	242.568
8.46	1.727	46.094	0.961	71.717	2.2	92.189	2.035	243.125
8.47	1.726	46.276	0.963	71.937	2.198	92.553	2.034	243.683
8.48	1.724	46.458	0.965	72.158	2.195	92.917	2.034	244.24
8.49	1.722	46.641	0.967	72.378	2.193	93.281	2.034	244.797
8.5	1.72	46.823	0.968	72.599	2.19	93.645	2.034	245.354
8.51	1.718	47.005	0.969	72.819	2.187	94.009	2.035	245.911
8.52	1.715	47.187	0.97	73.04	2.183	94.373	2.035	246.469
8.53	1.712	47.369	0.971	73.26	2.18	94.738	2.037	247.026
8.54	1.709	47.551	0.972	73.481	2.176	95.102	2.038	247.583
8.55	1.706	47.728	0.973	73.698	2.172	95.456	2.04	248.145
8.56	1.703	47.904	0.974	73.915	2.168	95.808	2.042	248.707
8.57	1.699	48.08	0.974	74.132	2.163	96.16	2.044	249.269
8.58	1.695	48.256	0.975	74.349	2.158	96.512	2.046	249.831
8.59	1.691	48.432	0.976	74.565	2.153	96.865	2.048	250.393
8.6	1.687	48.608	0.977	74.782	2.148	97.217	2.05	250.956
8.61	1.682	48.785	0.978	74.999	2.143	97.569	2.053	251.518
8.62	1.677	48.961	0.979	75.216	2.137	97.921	2.055	252.08
8.63	1.672	49.137	0.98	75.433	2.131	98.273	2.058	252.642
8.64	1.667	49.313	0.981	75.649	2.125	98.626	2.061	253.205
8.65	1.661	49.496	0.983	75.856	2.119	98.991	2.063	253.816
8.66	1.656	49.68	0.984	76.061	2.112	99.359	2.066	254.435
8.67	1.65	49.864	0.985	76.266	2.106	99.727	2.068	255.054
8.68	1.644	50.047	0.986	76.471	2.099	100.095	2.071	255.672
8.69	1.638	50.231	0.987	76.676	2.092	100.463	2.074	256.291
8.7	1.632	50.415	0.988	76.881	2.086	100.831	2.076	256.91
8.71	1.625	50.599	0.988	77.086	2.079	101.199	2.079	257.529
8.72	1.619	50.783	0.989	77.291	2.073	101.566	2.081	258.148
8.73	1.613	50.967	0.989	77.496	2.066	101.934	2.084	258.767
8.74	1.607	51.151	0.989	77.701	2.06	102.302	2.087	259.386
8.75	1.601	51.329	0.99	77.932	2.054	102.659	2.089	260.038
8.76	1.595	51.507	0.99	78.166	2.048	103.013	2.092	260.694
8.77	1.59	51.684	0.99	78.4	2.042	103.368	2.095	261.351
8.78	1.584	51.861	0.99	78.634	2.036	103.723	2.097	262.007
8.79	1.579	52.039	0.99	78.868	2.03	104.078	2.1	262.664
8.8	1.574	52.216	0.99	79.103	2.024	104.432	2.103	263.32
8.81	1.569	52.394	0.991	79.337	2.018	104.787	2.106	263.977
8.82	1.564	52.571	0.991	79.571	2.013	105.142	2.109	264.633
8.83	1.56	52.748	0.991	79.805	2.008	105.496	2.111	265.29
8.84	1.556	52.926	0.992	80.039	2.002	105.851	2.114	265.946
8.85	1.552	53.1	0.992	80.277	1.997	106.2	2.116	266.568
8.86	1.548	53.274	0.993	80.514	1.992	106.549	2.119	267.186
8.87	1.545	53.449	0.994	80.752	1.987	106.897	2.121	267.803
8.88	1.542	53.623	0.995	80.99	1.983	107.246	2.123	268.42
8.89	1.539	53.797	0.996	81.228	1.978	107.594	2.125	269.037
8.9	1.536	53.971	0.997	81.466	1.974	107.943	2.126	269.655
8.91	1.533	54.146	0.999	81.704	1.97	108.291	2.127	270.272
8.92	1.531	54.32	1	81.942	1.966	108.64	2.128	270.889
8.93	1.529	54.494	1.002	82.18	1.962	108.988	2.128	271.506
8.94	1.526	54.668	1.003	82.418	1.959	109.337	2.129	272.124
8.95	1.524	54.845	1.005	82.649	1.955	109.69	2.129	272.796
8.96	1.522	55.022	1.006	82.88	1.952	110.043	2.129	273.475
8.97	1.521	55.198	1.007	83.111	1.95	110.397	2.128	274.154
8.98	1.519	55.375	1.008	83.342	1.947	110.75	2.128	274.833
8.99	1.517	55.552	1.009	83.573	1.945	111.104	2.128	275.512
9	1.516	55.728	1.01	83.803	1.943	111.457	2.128	276.191
9.01	1.514	55.905	1.011	84.034	1.941	111.81	2.128	276.87
9.02	1.513	56.082	1.011	84.265	1.94	112.164	2.128	277.549
9.03	1.512	56.259	1.011	84.496	1.939	112.517	2.129	278.228
9.04	1.511	56.435	1.011	84.727	1.937	112.871	2.129	278.907
9.05	1.509	56.623	1.011	84.981	1.936	113.246	2.13	279.577
9.06	1.508	56.812	1.011	85.237	1.936	113.624	2.131	280.246
9.07	1.507	57.001	1.011	85.493	1.935	114.002	2.132	280.915
9.08	1.506	57.19	1.01	85.749	1.934	114.38	2.133	281.584
9.09	1.505	57.379	1.01	86.005	1.933	114.758	2.134	282.253
9.1	1.504	57.568	1.01	86.262	1.933	115.136	2.136	282.922
9.11	1.503	57.757	1.01	86.518	1.932	115.514	2.137	283.591
9.12	1.502	57.946	1.01	86.774	1.932	115.891	2.139	284.26
9.13	1.501	58.135	1.01	87.03	1.931	116.269	2.14	284.929
9.14	1.5	58.324	1.011	87.286	1.93	116.647	2.142	285.598
9.15	1.499	58.511	1.011	87.532	1.93	117.023	2.144	286.312
9.16	1.499	58.699	1.011	87.777	1.929	117.398	2.145	287.03
9.17	1.498	58.887	1.012	88.022	1.928	117.774	2.146	287.748
9.18	1.497	59.074	1.013	88.267	1.927	118.149	2.148	288.467
9.19	1.496	59.262	1.013	88.512	1.926	118.524	2.149	289.185
9.2	1.495	59.45	1.014	88.757	1.925	118.9	2.15	289.903
9.21	1.494	59.638	1.015	89.002	1.924	119.275	2.151	290.621
9.22	1.493	59.825	1.016	89.247	1.922	119.65	2.152	291.339
9.23	1.493	60.013	1.016	89.492	1.921	120.026	2.153	292.058
9.24	1.492	60.201	1.017	89.737	1.92	120.401	2.155	292.776
9.25	1.492	60.388	1.018	89.998	1.918	120.775	2.156	293.476
9.26	1.491	60.575	1.018	90.261	1.917	121.15	2.157	294.176
9.27	1.491	60.762	1.019	90.524	1.915	121.524	2.158	294.875
9.28	1.491	60.949	1.019	90.786	1.914	121.898	2.159	295.574
9.29	1.491	61.136	1.019	91.049	1.913	122.272	2.159	296.273
9.3	1.491	61.323	1.019	91.312	1.912	122.646	2.16	296.972
9.31	1.491	61.51	1.019	91.575	1.911	123.02	2.161	297.671
9.32	1.491	61.697	1.019	91.837	1.911	123.394	2.162	298.37
9.33	1.492	61.884	1.019	92.1	1.911	123.768	2.162	299.069
9.34	1.492	62.071	1.019	92.363	1.911	124.143	2.162	299.768
9.35	1.493	62.259	1.018	92.629	1.911	124.517	2.162	300.52
9.36	1.494	62.446	1.018	92.896	1.912	124.892	2.162	301.277
9.37	1.495	62.633	1.018	93.162	1.912	125.267	2.162	302.034
9.38	1.496	62.821	1.017	93.429	1.914	125.642	2.161	302.79
9.39	1.497	63.008	1.017	93.695	1.915	126.016	2.16	303.547
9.4	1.499	63.196	1.017	93.962	1.917	126.391	2.159	304.303
9.41	1.5	63.383	1.017	94.228	1.919	126.766	2.157	305.06
9.42	1.502	63.57	1.017	94.495	1.921	127.141	2.156	305.816
9.43	1.503	63.758	1.017	94.761	1.924	127.515	2.154	306.573
9.44	1.505	63.945	1.017	95.028	1.926	127.89	2.152	307.33
9.45	1.507	64.153	1.017	95.293	1.929	128.306	2.15	308.065
9.46	1.509	64.362	1.016	95.559	1.932	128.724	2.149	308.799
9.47	1.511	64.572	1.016	95.825	1.934	129.143	2.147	309.533
9.48	1.513	64.781	1.016	96.09	1.937	129.562	2.145	310.267
9.49	1.515	64.99	1.016	96.356	1.94	129.98	2.144	311.001
9.5	1.517	65.199	1.016	96.621	1.943	130.399	2.142	311.735
9.51	1.519	65.409	1.015	96.887	1.946	130.817	2.141	312.469
9.52	1.521	65.618	1.015	97.152	1.948	131.236	2.139	313.203
9.53	1.524	65.827	1.014	97.418	1.951	131.654	2.138	313.938
9.54	1.526	66.036	1.014	97.684	1.953	132.073	2.136	314.672
9.55	1.528	66.251	1.014	97.956	1.956	132.502	2.135	315.408
9.56	1.529	66.466	1.013	98.229	1.958	132.932	2.134	316.145
9.57	1.53	66.681	1.013	98.502	1.961	133.362	2.133	316.881
9.58	1.53	66.896	1.013	98.776	1.963	133.791	2.131	317.618
9.59	1.531	67.111	1.013	99.049	1.965	134.221	2.13	318.354
9.6	1.531	67.326	1.013	99.322	1.967	134.651	2.128	319.091
9.61	1.531	67.54	1.013	99.595	1.968	135.081	2.127	319.827
9.62	1.532	67.755	1.013	99.868	1.97	135.511	2.125	320.564
9.63	1.532	67.97	1.013	100.141	1.971	135.941	2.123	321.301
9.64	1.533	68.185	1.014	100.414	1.972	136.37	2.122	322.037
9.65	1.533	68.394	1.014	100.691	1.973	136.788	2.12	322.803
9.66	1.533	68.603	1.015	100.969	1.973	137.205	2.118	323.571
9.67	1.534	68.811	1.016	101.246	1.973	137.623	2.117	324.338
9.68	1.534	69.02	1.016	101.523	1.973	138.04	2.115	325.106
9.69	1.535	69.229	1.017	101.8	1.973	138.457	2.114	325.873
9.7	1.535	69.437	1.018	102.078	1.972	138.875	2.112	326.641
9.71	1.536	69.646	1.019	102.355	1.971	139.292	2.111	327.408
9.72	1.536	69.855	1.02	102.632	1.97	139.709	2.11	328.175
9.73	1.536	70.063	1.021	102.91	1.968	140.126	2.109	328.943
9.74	1.537	70.272	1.022	103.187	1.967	140.544	2.108	329.71
9.75	1.537	70.486	1.022	103.485	1.965	140.973	2.107	330.495
9.76	1.537	70.701	1.023	103.784	1.964	141.402	2.106	331.28
9.77	1.537	70.915	1.023	104.083	1.963	141.831	2.105	332.065
9.78	1.538	71.13	1.024	104.382	1.963	142.26	2.104	332.85
9.79	1.538	71.345	1.024	104.681	1.962	142.689	2.103	333.635
9.8	1.538	71.559	1.025	104.98	1.962	143.118	2.102	334.419
9.81	1.538	71.774	1.025	105.279	1.962	143.548	2.101	335.204
9.82	1.538	71.988	1.026	105.577	1.961	143.977	2.101	335.989
9.83	1.538	72.203	1.026	105.876	1.961	144.406	2.1	336.774
9.84	1.538	72.418	1.027	106.175	1.961	144.835	2.099	337.559
9.85	1.538	72.634	1.027	106.47	1.961	145.268	2.098	338.333
9.86	1.538	72.85	1.028	106.766	1.96	145.701	2.098	339.106
9.87	1.538	73.067	1.028	107.061	1.96	146.134	2.097	339.879
9.88	1.538	73.283	1.029	107.356	1.96	146.567	2.096	340.653
9.89	1.538	73.5	1.029	107.651	1.96	147	2.095	341.426
9.9	1.537	73.716	1.03	107.946	1.96	147.433	2.095	342.199
9.91	1.537	73.933	1.03	108.241	1.96	147.866	2.094	342.972
9.92	1.537	74.149	1.031	108.536	1.96	148.299	2.093	343.746
9.93	1.537	74.366	1.031	108.832	1.96	148.731	2.092	344.519
9.94	1.536	74.582	1.032	109.127	1.96	149.164	2.091	345.292
9.95	1.536	74.817	1.032	109.426	1.96	149.633	2.09	346.099
9.96	1.535	75.051	1.033	109.725	1.96	150.102	2.089	346.905
9.97	1.535	75.286	1.033	110.025	1.96	150.572	2.088	347.712
9.98	1.535	75.52	1.034	110.324	1.96	151.041	2.087	348.518
9.99	1.534	75.755	1.034	110.624	1.96	151.51	2.086	349.325
10	1.534	75.99	1.034	110.923	1.961	151.979	2.085	350.132
10.01	1.533	76.224	1.035	111.222	1.961	152.449	2.084	350.938
10.02	1.533	76.459	1.035	111.522	1.961	152.918	2.083	351.745
10.03	1.532	76.694	1.035	111.821	1.962	153.387	2.082	352.552
10.04	1.532	76.928	1.036	112.12	1.962	153.856	2.081	353.358

## Sheet: Figure2g
Normalized energy	0 W
75000000	0
125000000	11
175000000	28
225000000	56
275000000	121
325000000	147
375000000	160
425000000	153
475000000	97
525000000	49
575000000	28
625000000	3
675000000	7

## Sheet: Figure2h
Normalized energy	0 W
10000000	0
30000000	3
50000000	24
70000000	58
90000000	128
110000000	178
130000000	223
150000000	267
170000000	283
190000000	218
210000000	212
230000000	152
250000000	92
270000000	67
290000000	38
310000000	29
330000000	15
350000000	7
370000000	4
390000000	0
410000000	0
430000000	1
450000000	0
470000000	0
490000000	1
510000000	0
530000000	0
550000000	0

## Sheet: Figure2i
Normalized energy	0 W
30000000	4
50000000	18
70000000	55
90000000	101
110000000	189
130000000	227
150000000	237
170000000	267
190000000	234
210000000	215
230000000	167
250000000	106
270000000	52
290000000	39
310000000	32
330000000	10
350000000	10
370000000	2
390000000	3
410000000	1
430000000	2

## Sheet: Figure3b
Electrode potential vs. Li|Li+ (V)	Current (mA)	Electrode potential vs. Li|Li+ (V)	Current (mA)	Electrode potential vs. Li|Li+ (V)	Current (mA)
	0 W		90 W		180 W
2.8009	-0.00192	1.69983	-0.40788	2.70935	0.06766
2.80151	-0.00186	1.69983	-0.40804	2.70813	0.06748
2.80121	-0.00188	1.70013	-0.4082	2.70844	0.06714
2.8009	-0.00195	1.69983	-0.40449	2.70782	0.06726
2.80151	-0.00195	1.70074	-0.40207	2.70874	0.06701
2.8009	-0.002	1.70074	-0.40013	2.70782	0.06711
2.8006	-0.00198	1.69983	-0.39852	2.70782	0.06679
2.8006	-0.00193	1.70074	-0.39675	2.70782	0.06687
2.8006	-0.00191	1.70044	-0.3953	2.70721	0.06667
2.79999	-0.00195	1.70135	-0.39368	2.70752	0.06669
2.79999	-0.00169	1.70135	-0.39223	2.7066	0.06684
2.79999	-0.00183	1.70166	-0.39062	2.70721	0.06677
2.79968	-0.00188	1.70135	-0.38933	2.7063	0.06682
2.79938	-0.00196	1.70166	-0.38788	2.70691	0.06642
2.79968	-0.0019	1.70105	-0.38643	2.7063	0.06635
2.79907	-0.0019	1.70227	-0.38514	2.70569	0.06627
2.79907	-0.00196	1.70227	-0.38368	2.70599	0.06642
2.79907	-0.002	1.70166	-0.38223	2.70599	0.0664
2.79877	-0.0019	1.70166	-0.38094	2.70569	0.06635
2.79816	-0.00188	1.70288	-0.37981	2.70569	0.06627
2.79846	-0.0019	1.70288	-0.37836	2.70538	0.0659
2.79907	-0.00195	1.70258	-0.37691	2.70538	0.06563
2.79785	-0.00193	1.70319	-0.37578	2.70569	0.06585
2.79755	-0.00201	1.70288	-0.37465	2.70477	0.0659
2.79816	-0.00198	1.70349	-0.3732	2.70508	0.0656
2.79785	-0.00188	1.70349	-0.37191	2.70477	0.06546
2.79785	-0.00193	1.70349	-0.37062	2.70477	0.06533
2.79755	-0.00197	1.70441	-0.36933	2.70416	0.0656
2.79694	-0.0019	1.7041	-0.36804	2.70447	0.0656
2.79663	-0.00195	1.70349	-0.36691	2.70447	0.06528
2.79724	-0.00196	1.70441	-0.36562	2.70416	0.06509
2.79602	-0.00201	1.7041	-0.36449	2.70416	0.06538
2.79633	-0.00197	1.7041	-0.3632	2.70355	0.06504
2.79602	-0.0019	1.70441	-0.36207	2.70264	0.06518
2.79694	-0.00193	1.70471	-0.36111	2.70355	0.06514
2.79633	-0.00199	1.70563	-0.35965	2.70355	0.06514
2.79572	-0.00195	1.70532	-0.35836	2.70294	0.06457
2.79633	-0.00195	1.70563	-0.35723	2.70294	0.06484
2.79541	-0.00197	1.70563	-0.35627	2.70264	0.06494
2.79572	-0.00205	1.70532	-0.35498	2.70233	0.06491
2.79541	-0.00197	1.70593	-0.35385	2.70264	0.06471
2.79541	-0.00203	1.70624	-0.35272	2.70264	0.06496
2.79541	-0.00197	1.70532	-0.35159	2.70264	0.06471
2.7948	-0.00198	1.70593	-0.35046	2.70233	0.06471
2.79419	-0.00198	1.70624	-0.34917	2.70233	0.06464
2.79449	-0.00198	1.70624	-0.34853	2.70172	0.06454
2.7948	-0.00197	1.70685	-0.34723	2.70203	0.06439
2.79449	-0.00193	1.70624	-0.34627	2.70111	0.06439
2.79449	-0.00198	1.70715	-0.34514	2.70172	0.06434
2.79388	-0.00197	1.70746	-0.34385	2.70111	0.06439
2.79358	-0.00191	1.70746	-0.34288	2.70081	0.06407
2.79388	-0.00194	1.70746	-0.34191	2.7005	0.06405
2.79358	-0.00202	1.70776	-0.34062	2.70081	0.06397
2.79358	-0.00204	1.70807	-0.33965	2.7002	0.06412
2.79266	-0.00202	1.70807	-0.33853	2.7005	0.06375
2.79388	-0.00196	1.70837	-0.33756	2.7002	0.06365
2.79266	-0.00194	1.70776	-0.33643	2.7002	0.0639
2.79297	-0.00199	1.70837	-0.3353	2.69897	0.0637
2.79266	-0.00222	1.70868	-0.33417	2.69928	0.06363
2.79266	-0.00202	1.70837	-0.33336	2.69958	0.06358
2.79236	-0.00192	1.70929	-0.3324	2.69958	0.06355
2.79266	-0.00203	1.70898	-0.33095	2.69958	0.06333
2.79236	-0.00204	1.70959	-0.32998	2.69958	0.06336
2.79175	-0.00197	1.7099	-0.32901	2.69897	0.06333
2.79175	-0.002	1.70868	-0.32788	2.69928	0.06328
2.79144	-0.00197	1.70929	-0.32691	2.69897	0.06306
2.79175	-0.00198	1.7099	-0.32595	2.69867	0.06313
2.79114	-0.00203	1.71051	-0.32514	2.69806	0.06296
2.79144	-0.00211	1.71021	-0.32417	2.69836	0.06301
2.79053	-0.00195	1.71021	-0.3232	2.69806	0.06294
2.79083	-0.00195	1.71051	-0.32224	2.69867	0.06296
2.79083	-0.00198	1.71112	-0.32127	2.69775	0.06291
2.79053	-0.00202	1.7099	-0.3203	2.69775	0.06256
2.79083	-0.00203	1.71021	-0.31933	2.69745	0.06237
2.79022	-0.00182	1.71112	-0.31837	2.69714	0.06247
2.79022	-0.00198	1.71143	-0.3174	2.69745	0.06256
2.79022	-0.00203	1.71143	-0.31627	2.69653	0.06239
2.79053	-0.00199	1.71143	-0.31546	2.69714	0.06217
2.78992	-0.00194	1.71051	-0.3145	2.69653	0.06254
2.78992	-0.00208	1.71143	-0.31353	2.69623	0.06205
2.78931	-0.00205	1.71204	-0.31272	2.69623	0.06229
2.7887	-0.00198	1.71234	-0.31175	2.69592	0.06207
2.78931	-0.00202	1.71295	-0.31095	2.69623	0.06222
2.7887	-0.00202	1.71234	-0.30982	2.69592	0.06217
2.7887	-0.00204	1.71234	-0.30901	2.69592	0.06202
2.789	-0.00202	1.71295	-0.30788	2.69562	0.0619
2.78839	-0.00213	1.71295	-0.30708	2.69562	0.0619
2.78809	-0.00212	1.71295	-0.30627	2.6947	0.06172
2.7887	-0.00208	1.71295	-0.3053	2.6947	0.0614
2.78839	-0.00207	1.71326	-0.3045	2.69531	0.06192
2.78748	-0.00207	1.71356	-0.30353	2.69501	0.06182
2.78839	-0.00206	1.71326	-0.30272	2.69501	0.06158
2.78717	-0.00206	1.71387	-0.30175	2.6944	0.06153
2.78717	-0.00207	1.71326	-0.30095	2.6947	0.06145
2.78687	-0.00201	1.71417	-0.3003	2.69379	0.06128
2.78717	-0.00199	1.71448	-0.29933	2.69379	0.06148
2.78748	-0.002	1.71417	-0.29837	2.69379	0.06128
2.78625	-0.00202	1.71448	-0.2974	2.69348	0.06123
2.78687	-0.00202	1.71417	-0.29675	2.69348	0.0614
2.78656	-0.002	1.71448	-0.29579	2.69379	0.06101
2.78595	-0.00204	1.71478	-0.29498	2.69348	0.06123
2.78625	-0.00205	1.71509	-0.29417	2.69348	0.06103
2.78595	-0.00218	1.71478	-0.29321	2.69379	0.06074
2.78534	-0.00208	1.71539	-0.2924	2.69257	0.06096
2.78564	-0.00204	1.716	-0.29175	2.69287	0.06069
2.78534	-0.00206	1.71539	-0.29079	2.69287	0.06081
2.78503	-0.0021	1.7157	-0.28998	2.69226	0.06064
2.78534	-0.00202	1.716	-0.28934	2.69196	0.06064
2.78503	-0.00205	1.716	-0.28821	2.69196	0.06064
2.78442	-0.00212	1.71692	-0.28805	2.69196	0.06049
2.78534	-0.00207	1.716	-0.28708	2.69165	0.06031
2.78503	-0.00209	1.71631	-0.28627	2.69226	0.06041
2.78503	-0.00205	1.71692	-0.28546	2.69135	0.06044
2.78473	-0.00213	1.71722	-0.2845	2.69196	0.06012
2.78351	-0.00209	1.71722	-0.28369	2.69135	0.06002
2.78412	-0.00211	1.71692	-0.28288	2.69073	0.06022
2.78381	-0.00207	1.71814	-0.28224	2.69043	0.06009
2.7832	-0.00207	1.71814	-0.28143	2.69104	0.06039
2.78351	-0.0021	1.71722	-0.28063	2.69073	0.06012
2.78351	-0.00215	1.71814	-0.27998	2.69104	0.05985
2.7832	-0.00218	1.71783	-0.27901	2.69012	0.06002
2.78381	-0.00211	1.71844	-0.27821	2.69043	0.0598
2.7829	-0.00224	1.71875	-0.27756	2.69012	0.05987
2.78259	-0.00223	1.71814	-0.27676	2.68951	0.05957
2.78229	-0.0022	1.71844	-0.27595	2.69012	0.05957
2.78259	-0.00218	1.71875	-0.27514	2.68982	0.05965
2.78229	-0.00211	1.71844	-0.27434	2.68951	0.0594
2.78229	-0.00207	1.71875	-0.27353	2.68921	0.05972
2.78229	-0.0021	1.71906	-0.27289	2.68921	0.05918
2.78198	-0.00218	1.71844	-0.27224	2.68951	0.0593
2.78076	-0.00211	1.71936	-0.27143	2.6889	0.0595
2.78137	-0.00215	1.71906	-0.27079	2.6886	0.05918
2.78107	-0.00217	1.72028	-0.26998	2.6889	0.0591
2.78168	-0.00214	1.71936	-0.26918	2.68799	0.05908
2.78168	-0.00207	1.72058	-0.26869	2.6886	0.0591
2.78107	-0.00213	1.71997	-0.26789	2.68829	0.05888
2.78107	-0.00214	1.72058	-0.26708	2.68799	0.059
2.78107	-0.00216	1.72058	-0.26627	2.68707	0.0591
2.78076	-0.0021	1.72119	-0.26563	2.68768	0.05871
2.78015	-0.00211	1.72089	-0.26498	2.68738	0.05849
2.78015	-0.00212	1.72119	-0.26434	2.68707	0.05861
2.77985	-0.0021	1.7215	-0.26369	2.68738	0.05881
2.77985	-0.00215	1.7215	-0.26289	2.68707	0.05908
2.77985	-0.00208	1.72119	-0.26208	2.68707	0.05851
2.77924	-0.0021	1.72211	-0.2616	2.68707	0.05866
2.77954	-0.00214	1.72211	-0.26119	2.68646	0.05826
2.77924	-0.00218	1.7218	-0.26021	2.68677	0.05819
2.77893	-0.00215	1.7218	-0.25943	2.68585	0.05826
2.77924	-0.00212	1.72211	-0.25877	2.68585	0.05851
2.77863	-0.00214	1.7218	-0.25805	2.68616	0.05841
2.77863	-0.0022	1.7218	-0.25732	2.68585	0.05807
2.77802	-0.00214	1.72272	-0.25655	2.68555	0.05777
2.77863	-0.00209	1.72272	-0.25619	2.68524	0.05799
2.77832	-0.00218	1.72272	-0.25531	2.68524	0.05809
2.77832	-0.00222	1.72363	-0.25468	2.68524	0.05799
2.77771	-0.00213	1.72333	-0.25405	2.68524	0.05797
2.7774	-0.0022	1.72302	-0.25352	2.68524	0.05755
2.7771	-0.00218	1.72363	-0.25271	2.68433	0.05794
2.7771	-0.00217	1.72363	-0.25227	2.68463	0.05794
2.7771	-0.00211	1.72363	-0.25153	2.68433	0.0576
2.7771	-0.00212	1.72394	-0.25081	2.68402	0.05767
2.77679	-0.00207	1.72394	-0.25018	2.68463	0.0574
2.7771	-0.00216	1.72424	-0.24956	2.68402	0.0574
2.77649	-0.00218	1.72394	-0.24889	2.68433	0.0573
2.77679	-0.00208	1.72455	-0.24823	2.68341	0.05727
2.77618	-0.00211	1.72516	-0.24761	2.68341	0.05735
2.77649	-0.00218	1.72424	-0.24702	2.6828	0.05747
2.77649	-0.00223	1.72516	-0.24637	2.6828	0.05723
2.77618	-0.00217	1.72516	-0.24571	2.68311	0.05705
2.77588	-0.00219	1.72516	-0.245	2.68311	0.05723
2.77527	-0.00206	1.72516	-0.24442	2.6825	0.0572
2.77527	-0.00212	1.72546	-0.24374	2.68219	0.05708
2.77496	-0.00215	1.72577	-0.24326	2.68219	0.0568
2.77466	-0.00225	1.72607	-0.24255	2.68219	0.05678
2.77527	-0.00219	1.72638	-0.24179	2.68188	0.05651
2.77496	-0.0022	1.72638	-0.24132	2.68158	0.05671
2.77466	-0.00223	1.72638	-0.24071	2.68158	0.05673
2.77496	-0.00223	1.72668	-0.24018	2.68188	0.05676
2.77466	-0.00211	1.72729	-0.23948	2.68127	0.05666
2.77405	-0.00217	1.72638	-0.23884	2.68127	0.05666
2.77466	-0.00221	1.72668	-0.23816	2.68127	0.05673
2.77435	-0.0021	1.72699	-0.23769	2.68097	0.05651
2.77344	-0.00218	1.7276	-0.23726	2.68066	0.05634
2.77374	-0.00216	1.7276	-0.2366	2.68036	0.05629
2.77405	-0.0023	1.72699	-0.23592	2.68066	0.05638
2.77283	-0.00216	1.72791	-0.23534	2.68036	0.05626
2.77374	-0.00239	1.7276	-0.23466	2.67975	0.05611
2.77344	-0.00223	1.72791	-0.23421	2.68066	0.05609
2.77313	-0.00229	1.72821	-0.23352	2.68005	0.05611
2.77222	-0.00228	1.72882	-0.23253	2.68005	0.05611
2.77222	-0.00222	1.72821	-0.23231	2.67914	0.05594
2.77313	-0.00224	1.72882	-0.23179	2.67944	0.05599
2.77252	-0.00224	1.72882	-0.23116	2.67914	0.05577
2.77222	-0.00216	1.72913	-0.23047	2.67914	0.05557
2.77191	-0.00226	1.72852	-0.23008	2.67914	0.05569
2.77161	-0.00226	1.72913	-0.22929	2.67914	0.05549
2.77161	-0.00222	1.72943	-0.22892	2.67853	0.05557
2.77161	-0.0023	1.72943	-0.22819	2.67853	0.05569
2.7713	-0.00227	1.72974	-0.22782	2.67883	0.05552
2.7713	-0.00221	1.72974	-0.22718	2.67853	0.05552
2.7713	-0.00224	1.73004	-0.22673	2.67792	0.05527
2.77039	-0.00229	1.72974	-0.22616	2.67792	0.05537
2.77069	-0.00211	1.73004	-0.22553	2.67792	0.05527
2.77069	-0.00211	1.73065	-0.22494	2.67731	0.05542
2.76978	-0.00222	1.73065	-0.22444	2.67792	0.05505
2.77039	-0.0022	1.73126	-0.22386	2.677	0.0552
2.76978	-0.00233	1.73126	-0.22349	2.67731	0.05507
2.77008	-0.00222	1.73096	-0.22281	2.67761	0.05495
2.76947	-0.00224	1.73065	-0.22218	2.6767	0.05465
2.76947	-0.00227	1.73126	-0.22176	2.677	0.05495
2.76947	-0.00226	1.73187	-0.2211	2.67639	0.05478
2.76886	-0.00223	1.73157	-0.22068	2.6767	0.05478
2.76917	-0.00218	1.73187	-0.22018	2.67639	0.05458
2.76886	-0.00224	1.73218	-0.2196	2.67639	0.05465
2.76855	-0.00224	1.73218	-0.21915	2.67548	0.0546
2.76886	-0.0023	1.73218	-0.21845	2.67548	0.05468
2.76855	-0.00226	1.73248	-0.21808	2.67609	0.05451
2.76855	-0.00227	1.73279	-0.21765	2.67609	0.05443
2.76764	-0.00219	1.73279	-0.21694	2.67517	0.05453
2.76825	-0.00223	1.7337	-0.2164	2.67548	0.05456
2.76764	-0.00223	1.73309	-0.21584	2.67517	0.05433
2.76764	-0.0023	1.73248	-0.21539	2.67456	0.05433
2.76733	-0.0023	1.7334	-0.21478	2.67517	0.05423
2.76794	-0.00233	1.73309	-0.2145	2.67426	0.05436
2.76703	-0.00221	1.7337	-0.21399	2.67487	0.05423
2.76733	-0.00227	1.7337	-0.21336	2.67456	0.05414
2.76672	-0.00224	1.73431	-0.21287	2.67395	0.05406
2.76764	-0.00234	1.73462	-0.21249	2.67426	0.05379
2.76611	-0.00224	1.73431	-0.21194	2.67426	0.05396
2.76611	-0.00226	1.73431	-0.21137	2.67334	0.05406
2.76642	-0.00232	1.73462	-0.21094	2.67273	0.05416
2.76611	-0.00231	1.73492	-0.21036	2.67273	0.05401
2.76642	-0.00232	1.73462	-0.20982	2.67303	0.05406
2.76611	-0.00227	1.73553	-0.20941	2.67273	0.05376
2.76581	-0.00234	1.73553	-0.20899	2.67303	0.05379
2.7655	-0.0023	1.73553	-0.20841	2.67273	0.05384
2.7655	-0.00231	1.73615	-0.20789	2.67273	0.05379
2.7652	-0.00232	1.73615	-0.20782	2.67212	0.05339
2.7652	-0.00229	1.73615	-0.20715	2.67181	0.05349
2.76489	-0.00232	1.73615	-0.20665	2.67181	0.05349
2.76459	-0.00233	1.73615	-0.20616	2.67212	0.05342
2.76459	-0.00232	1.73584	-0.20571	2.67181	0.05332
2.7652	-0.00227	1.73645	-0.2052	2.67212	0.05325
2.76489	-0.00227	1.73615	-0.20462	2.67181	0.05329
2.76398	-0.00234	1.73645	-0.20413	2.67181	0.05312
2.76428	-0.0023	1.73645	-0.20363	2.67181	0.05305
2.76398	-0.00229	1.73706	-0.20333	2.6709	0.05302
2.76367	-0.00227	1.73737	-0.20278	2.6712	0.05263
2.76367	-0.00231	1.73767	-0.20242	2.67059	0.053
2.76367	-0.00233	1.73767	-0.20191	2.67029	0.0529
2.76276	-0.00252	1.73798	-0.2015	2.67059	0.0528
2.76367	-0.00238	1.73737	-0.20086	2.67029	0.0528
2.76337	-0.00229	1.73828	-0.20049	2.67029	0.0528
2.76276	-0.00234	1.73798	-0.19952	2.66998	0.0528
2.76245	-0.00227	1.73859	-0.19926	2.66968	0.05278
2.76215	-0.00229	1.73859	-0.19886	2.66907	0.05268
2.76245	-0.00236	1.73889	-0.1985	2.66937	0.0526
2.76245	-0.00235	1.7392	-0.19791	2.66998	0.05265
2.76245	-0.00234	1.7392	-0.1976	2.66907	0.05255
2.76123	-0.00234	1.7392	-0.19704	2.66937	0.05275
2.76154	-0.00236	1.7395	-0.19658	2.66876	0.05238
2.76184	-0.00235	1.7392	-0.1962	2.66907	0.05223
2.76184	-0.00235	1.7395	-0.19584	2.66876	0.05218
2.76123	-0.00229	1.73981	-0.19521	2.66846	0.05233
2.76154	-0.0024	1.74042	-0.19497	2.66846	0.05218
2.76093	-0.00236	1.73981	-0.19442	2.66785	0.05228
2.76062	-0.00214	1.73981	-0.194	2.66815	0.05206
2.76062	-0.00219	1.74042	-0.19373	2.66754	0.05191
2.76062	-0.00233	1.74042	-0.1932	2.66754	0.05191
2.76062	-0.00234	1.74042	-0.1927	2.66724	0.05181
2.76062	-0.00228	1.74072	-0.19225	2.66754	0.05194
2.76001	-0.00233	1.74164	-0.19189	2.66693	0.05171
2.76001	-0.00234	1.74103	-0.19155	2.66693	0.05186
2.76031	-0.00234	1.74194	-0.19107	2.66724	0.05186
2.7594	-0.00237	1.74103	-0.19058	2.66724	0.05161
2.7594	-0.00237	1.74133	-0.19016	2.66663	0.05169
2.7597	-0.00233	1.74194	-0.18968	2.66602	0.05164
2.7597	-0.00231	1.74194	-0.18934	2.66663	0.05154
2.75909	-0.00247	1.74194	-0.18884	2.66632	0.05139
2.75879	-0.00243	1.74194	-0.18846	2.66602	0.05149
2.75909	-0.00235	1.74255	-0.18821	2.66632	0.05149
2.75848	-0.00246	1.74225	-0.18762	2.66571	0.05119
2.75909	-0.0024	1.74255	-0.18723	2.66571	0.05132
2.75818	-0.00239	1.74286	-0.18687	2.66479	0.05095
2.75848	-0.00247	1.74286	-0.18644	2.6651	0.051
2.75787	-0.00246	1.74316	-0.18605	2.66449	0.05109
2.75818	-0.00243	1.74316	-0.18555	2.66479	0.05117
2.75757	-0.00235	1.74316	-0.18508	2.6651	0.05095
2.75787	-0.00238	1.74316	-0.18462	2.66479	0.0508
2.75757	-0.00237	1.74347	-0.18433	2.66449	0.05092
2.75696	-0.00233	1.74377	-0.1837	2.66449	0.05124
2.75726	-0.00241	1.74377	-0.18358	2.66418	0.05085
2.75665	-0.00243	1.74408	-0.18308	2.66388	0.05075
2.75696	-0.00238	1.74408	-0.18268	2.66418	0.05058
2.75726	-0.00239	1.74438	-0.18226	2.66357	0.05055
2.75665	-0.00233	1.74438	-0.18186	2.66357	0.0506
2.75604	-0.00245	1.74561	-0.18144	2.66327	0.05065
2.75574	-0.00244	1.745	-0.18108	2.66296	0.05075
2.75604	-0.00236	1.745	-0.18052	2.66327	0.05065
2.75574	-0.0024	1.7453	-0.1801	2.66327	0.0506
2.75513	-0.00241	1.74561	-0.18	2.66266	0.05055
2.75543	-0.00244	1.7453	-0.17997	2.66266	0.05045
2.75574	-0.00244	1.74591	-0.17934	2.66205	0.0502
2.75482	-0.00242	1.74561	-0.17902	2.66266	0.05063
2.75452	-0.00243	1.74591	-0.17847	2.66235	0.05008
2.75452	-0.00238	1.74591	-0.17805	2.66235	0.05035
2.75452	-0.00242	1.74683	-0.17773	2.66205	0.05003
2.75543	-0.00242	1.74652	-0.17733	2.66144	0.05033
2.75452	-0.00244	1.74652	-0.17689	2.66174	0.05033
2.75421	-0.00241	1.74652	-0.17646	2.66113	0.05025
2.75391	-0.00244	1.74744	-0.17615	2.66144	0.05006
2.75421	-0.00245	1.74713	-0.1757	2.66083	0.04991
2.75421	-0.00238	1.74744	-0.17541	2.66144	0.04976
2.7536	-0.00253	1.74744	-0.17494	2.66083	0.04964
2.75391	-0.00267	1.74774	-0.17467	2.66144	0.04974
2.75391	-0.00258	1.74774	-0.1741	2.66052	0.04971
2.75299	-0.00245	1.74805	-0.17391	2.66052	0.04971
2.75299	-0.00258	1.74805	-0.17325	2.65961	0.04981
2.7533	-0.0025	1.74866	-0.173	2.65991	0.04978
2.75269	-0.00245	1.74866	-0.17249	2.65991	0.04944
2.75299	-0.00247	1.74866	-0.17241	2.66022	0.04936
2.75208	-0.00253	1.74835	-0.17194	2.659	0.04966
2.75269	-0.00245	1.74896	-0.17163	2.66022	0.04931
2.75208	-0.0024	1.74896	-0.17131	2.659	0.04944
2.75177	-0.00247	1.74957	-0.17089	2.659	0.04931
2.75238	-0.00249	1.74896	-0.17046	2.65961	0.04912
2.75208	-0.00254	1.74896	-0.17017	2.65869	0.04924
2.75146	-0.0025	1.74988	-0.16983	2.659	0.04904
2.75146	-0.00248	1.74957	-0.16941	2.65839	0.04931
2.75116	-0.0025	1.75018	-0.1691	2.65839	0.0487
2.75116	-0.00233	1.75018	-0.1687	2.65839	0.04892
2.75055	-0.00243	1.74988	-0.16838	2.65808	0.04894
2.74994	-0.00243	1.75049	-0.16805	2.65747	0.04887
2.75085	-0.0025	1.75018	-0.1678	2.65778	0.04875
2.74994	-0.00243	1.75049	-0.16733	2.65778	0.04885
2.75024	-0.0025	1.7511	-0.16694	2.65778	0.04877
2.75024	-0.00244	1.75018	-0.16665	2.65686	0.04882
2.75055	-0.00246	1.7514	-0.16617	2.65717	0.04847
2.74933	-0.0025	1.75079	-0.16594	2.65747	0.04875
2.75024	-0.00247	1.7511	-0.16562	2.65686	0.04855
2.74994	-0.00254	1.7511	-0.16517	2.65625	0.04855
2.74994	-0.00254	1.7511	-0.16501	2.65656	0.04872
2.74963	-0.00249	1.75201	-0.16471	2.65625	0.04852
2.74933	-0.00251	1.75201	-0.16421	2.65625	0.04855
2.74933	-0.00248	1.75262	-0.16388	2.65564	0.0482
2.74902	-0.00248	1.75201	-0.16354	2.65625	0.04872
2.74841	-0.00252	1.75262	-0.16318	2.65564	0.04838
2.74872	-0.00251	1.75262	-0.16276	2.65594	0.0484
2.7475	-0.00253	1.75293	-0.16252	2.65564	0.04823
2.74841	-0.00256	1.75354	-0.16217	2.65503	0.0484
2.7475	-0.00254	1.75293	-0.16183	2.65533	0.04803
2.7475	-0.00247	1.75323	-0.16151	2.65503	0.04838
2.74811	-0.00254	1.75323	-0.16126	2.65533	0.04833
2.74719	-0.0025	1.75293	-0.16091	2.65442	0.04803
2.74658	-0.00256	1.75415	-0.16057	2.65442	0.04793
2.74719	-0.0025	1.75385	-0.16018	2.65442	0.04793
2.74719	-0.0025	1.75415	-0.15968	2.65472	0.04805
2.74689	-0.00251	1.75323	-0.15947	2.65411	0.04776
2.74719	-0.00249	1.75354	-0.1592	2.65442	0.04758
2.74597	-0.00253	1.75446	-0.15881	2.65411	0.04749
2.74597	-0.00253	1.75476	-0.15852	2.65381	0.04761
2.74628	-0.00253	1.75476	-0.15812	2.6532	0.04758
2.74689	-0.00259	1.75476	-0.15776	2.6535	0.04761
2.74597	-0.00258	1.75507	-0.15772	2.6532	0.04746
2.74628	-0.00249	1.75507	-0.15718	2.6532	0.04741
2.74628	-0.00254	1.75507	-0.15734	2.65259	0.04754
2.74506	-0.00249	1.75537	-0.15678	2.65289	0.04751
2.74536	-0.00257	1.75568	-0.15639	2.65259	0.04746
2.74597	-0.00251	1.75568	-0.15605	2.65259	0.04739
2.74445	-0.00261	1.75598	-0.15581	2.65198	0.04741
2.74475	-0.00253	1.75568	-0.15541	2.65289	0.04734
2.74445	-0.00261	1.75659	-0.15518	2.65198	0.04719
2.74506	-0.00258	1.75659	-0.15478	2.65228	0.04714
2.74414	-0.00251	1.7572	-0.1543	2.65198	0.04714
2.74414	-0.00253	1.7572	-0.15413	2.65137	0.04711
2.74506	-0.00255	1.75629	-0.15389	2.65137	0.04704
2.74414	-0.00255	1.7572	-0.15367	2.65198	0.04704
2.74384	-0.00257	1.75629	-0.15326	2.65076	0.04707
2.74445	-0.00279	1.75659	-0.15301	2.65106	0.04704
2.74323	-0.00259	1.75751	-0.15251	2.65076	0.04665
2.74353	-0.00258	1.75751	-0.15234	2.65076	0.04682
2.74323	-0.00264	1.7572	-0.1517	2.65045	0.04667
2.74292	-0.00261	1.75781	-0.15152	2.65045	0.04687
2.74323	-0.00253	1.75781	-0.15136	2.65015	0.04674
2.74323	-0.00257	1.75751	-0.15097	2.65045	0.0464
2.74231	-0.00257	1.75842	-0.15076	2.64954	0.04667
2.74261	-0.00262	1.75873	-0.15039	2.64954	0.04679
2.74231	-0.00256	1.75873	-0.15009	2.64923	0.04674
2.7417	-0.0027	1.75781	-0.14991	2.64984	0.04665
2.7417	-0.00256	1.75842	-0.14941	2.64893	0.04647
2.742	-0.00261	1.75903	-0.14936	2.64893	0.0465
2.74109	-0.0026	1.75934	-0.14901	2.64893	0.04632
2.74109	-0.00262	1.75964	-0.14862	2.64862	0.0463
2.7417	-0.00252	1.75964	-0.14841	2.64893	0.0463
2.74078	-0.00259	1.75964	-0.14817	2.64832	0.0462
2.74139	-0.00259	1.75995	-0.14783	2.64801	0.0462
2.74078	-0.00258	1.76025	-0.14754	2.64832	0.04625
2.74109	-0.00253	1.75995	-0.14741	2.64771	0.04613
2.74078	-0.00259	1.76025	-0.1471	2.64801	0.04618
2.74017	-0.00258	1.76086	-0.14675	2.6474	0.04605
2.74017	-0.00257	1.76117	-0.14638	2.64709	0.04593
2.74017	-0.00259	1.76086	-0.14622	2.6474	0.04605
2.73987	-0.00261	1.76086	-0.14588	2.64709	0.04615
2.73956	-0.00256	1.76086	-0.14559	2.64648	0.04608
2.73956	-0.00268	1.76178	-0.14531	2.6474	0.04593
2.73956	-0.0026	1.76147	-0.14499	2.64679	0.04598
2.73956	-0.00262	1.76178	-0.14478	2.64648	0.04561
2.73956	-0.00256	1.76178	-0.14447	2.64679	0.04568
2.73895	-0.00261	1.76178	-0.14417	2.64648	0.04583
2.73895	-0.0026	1.76178	-0.14388	2.64618	0.04585
2.73895	-0.00257	1.76178	-0.14359	2.64618	0.04571
2.73926	-0.00261	1.76147	-0.14339	2.64587	0.04576
2.73895	-0.0026	1.76239	-0.14309	2.64587	0.04568
2.73834	-0.00256	1.763	-0.14273	2.64557	0.04548
2.73834	-0.0026	1.763	-0.14256	2.64557	0.04538
2.73773	-0.00253	1.7627	-0.14206	2.64587	0.04538
2.73804	-0.00263	1.7627	-0.14186	2.64526	0.04534
2.73743	-0.00263	1.76331	-0.14164	2.64465	0.04516
2.73804	-0.00264	1.76331	-0.14139	2.64526	0.04536
2.73682	-0.00263	1.76392	-0.14114	2.64496	0.04504
2.73712	-0.00257	1.76361	-0.14085	2.64496	0.04529
2.73743	-0.00259	1.76361	-0.14072	2.64435	0.04526
2.73712	-0.00264	1.76453	-0.14038	2.64374	0.04529
2.73682	-0.00264	1.76422	-0.14012	2.64374	0.04494
2.73712	-0.00267	1.76392	-0.13983	2.64465	0.04524
2.73712	-0.00264	1.76392	-0.13943	2.64313	0.04494
2.73621	-0.00253	1.76453	-0.13936	2.64374	0.04511
2.73712	-0.00261	1.76483	-0.13904	2.64343	0.04482
2.73621	-0.00258	1.76514	-0.13873	2.64343	0.04467
2.7359	-0.00267	1.76483	-0.13847	2.64343	0.04482
2.7356	-0.00271	1.76575	-0.13836	2.64313	0.04464
2.7356	-0.00263	1.76544	-0.13796	2.64282	0.04477
2.73529	-0.00256	1.76514	-0.13773	2.64282	0.04445
2.7356	-0.0027	1.76575	-0.13751	2.64252	0.04454
2.73499	-0.00265	1.76575	-0.1372	2.64221	0.04469
2.73529	-0.00265	1.76636	-0.13686	2.64252	0.04457
2.73529	-0.00269	1.76666	-0.1366	2.6416	0.04447
2.73468	-0.00269	1.76575	-0.13636	2.64191	0.04435
2.73529	-0.0026	1.76666	-0.13614	2.6416	0.04447
2.73407	-0.00274	1.76575	-0.13589	2.6416	0.04454
2.73468	-0.00268	1.76636	-0.13552	2.6416	0.04435
2.73376	-0.00268	1.76727	-0.13543	2.6416	0.04425
2.73376	-0.00273	1.76727	-0.13509	2.6413	0.0443
2.73438	-0.00266	1.76758	-0.13483	2.6413	0.04405
2.73315	-0.00272	1.76727	-0.13459	2.64099	0.04449
2.73315	-0.00268	1.76758	-0.13404	2.6413	0.04415
2.73315	-0.00274	1.76788	-0.13409	2.6413	0.04422
2.73315	-0.00266	1.76819	-0.13385	2.64099	0.04437
2.73315	-0.00275	1.76758	-0.13352	2.64038	0.044
2.73254	-0.00268	1.76819	-0.13335	2.64038	0.04412
2.73285	-0.00268	1.7688	-0.1331	2.63977	0.04415
2.73285	-0.00268	1.76849	-0.13278	2.64008	0.0441
2.73224	-0.0027	1.76941	-0.13256	2.63977	0.04412
2.73285	-0.00276	1.7688	-0.13233	2.63947	0.0441
2.73254	-0.00269	1.76941	-0.13201	2.63855	0.04373
2.73254	-0.00273	1.7691	-0.13196	2.63947	0.04356
2.73132	-0.00272	1.7691	-0.13167	2.63916	0.04368
2.73224	-0.00263	1.76941	-0.13135	2.63916	0.0438
2.73224	-0.00253	1.76941	-0.1311	2.63855	0.04368
2.73163	-0.00261	1.76971	-0.13099	2.63885	0.0437
2.73102	-0.00266	1.77002	-0.13062	2.63824	0.04368
2.73132	-0.00268	1.77032	-0.13048	2.63763	0.0436
2.73102	-0.00261	1.77063	-0.13022	2.63824	0.04373
2.73102	-0.00271	1.77063	-0.12989	2.63794	0.04353
2.73102	-0.0027	1.77063	-0.12965	2.63733	0.04336
2.73041	-0.00272	1.77063	-0.12935	2.63763	0.04318
2.73041	-0.00267	1.77032	-0.12923	2.63702	0.04368
2.7298	-0.00269	1.77063	-0.12902	2.63733	0.04356
2.72949	-0.00279	1.77155	-0.12875	2.63733	0.04348
2.72949	-0.00274	1.77124	-0.12862	2.63672	0.04328
2.72949	-0.00275	1.77124	-0.12839	2.63641	0.04314
2.7301	-0.00278	1.77185	-0.12806	2.63641	0.04333
2.72949	-0.00277	1.77216	-0.1278	2.63641	0.04301
2.72919	-0.00274	1.77155	-0.12759	2.63672	0.04314
2.72919	-0.00273	1.77185	-0.12743	2.63641	0.04309
2.72858	-0.00274	1.77216	-0.12717	2.6358	0.04309
2.72827	-0.00275	1.77216	-0.12698	2.63672	0.04326
2.72797	-0.00273	1.77277	-0.1266	2.6358	0.04309
2.72858	-0.00274	1.77307	-0.12652	2.6358	0.04276
2.72858	-0.00273	1.77246	-0.12617	2.63489	0.04291
2.72827	-0.00275	1.77216	-0.12604	2.63519	0.04304
2.72797	-0.00282	1.77338	-0.1256	2.6355	0.04309
2.72766	-0.00275	1.77277	-0.12565	2.6358	0.04274
2.72766	-0.0028	1.77338	-0.12528	2.63519	0.04257
2.72797	-0.00275	1.77277	-0.12496	2.63519	0.04267
2.72736	-0.00273	1.77399	-0.12485	2.63428	0.04254
2.72705	-0.00277	1.77368	-0.12464	2.63428	0.04254
2.72736	-0.00276	1.77368	-0.12433	2.63428	0.04262
2.72705	-0.00283	1.77429	-0.12436	2.63397	0.04242
2.72675	-0.00276	1.77368	-0.12401	2.63428	0.04232
2.72644	-0.00276	1.77429	-0.12385	2.63367	0.04267
2.72705	-0.00274	1.77429	-0.12343	2.63336	0.0422
2.72644	-0.00276	1.77429	-0.12319	2.63336	0.04234
2.72675	-0.00278	1.7746	-0.12338	2.63367	0.04225
2.72583	-0.0029	1.77521	-0.12309	2.63336	0.04232
2.72583	-0.00276	1.77521	-0.12286	2.63336	0.04225
2.72583	-0.00284	1.77551	-0.12246	2.63275	0.04202
2.72491	-0.00278	1.7749	-0.12228	2.63245	0.04222
2.72583	-0.00282	1.77551	-0.12214	2.63275	0.04192
2.72614	-0.00283	1.77582	-0.12191	2.63245	0.0421
2.72522	-0.00276	1.77582	-0.12173	2.63153	0.04222
2.72522	-0.00281	1.77612	-0.12133	2.63184	0.04192
2.72522	-0.00274	1.77643	-0.12127	2.63184	0.04178
2.72491	-0.00278	1.77673	-0.12106	2.63214	0.04187
2.72522	-0.00277	1.77673	-0.12085	2.63184	0.04212
2.72461	-0.00278	1.77704	-0.12067	2.63153	0.04182
2.72369	-0.00299	1.77704	-0.1203	2.63123	0.0418
2.72369	-0.00294	1.77673	-0.12014	2.63123	0.04173
2.7243	-0.00279	1.77734	-0.11999	2.63123	0.04215
2.724	-0.00277	1.77734	-0.11936	2.63092	0.04158
2.72339	-0.00283	1.77765	-0.11943	2.63123	0.04148
2.72339	-0.00281	1.77765	-0.11915	2.63062	0.04175
2.72339	-0.00279	1.77826	-0.11901	2.63031	0.04163
2.72339	-0.00287	1.77734	-0.11873	2.63031	0.04173
2.72339	-0.00292	1.77856	-0.11865	2.63092	0.0417
2.72308	-0.0028	1.77795	-0.1184	2.63031	0.04145
2.72278	-0.00292	1.77795	-0.11841	2.63031	0.04148
2.72278	-0.00283	1.77887	-0.11804	2.6297	0.04116
2.72217	-0.00288	1.77887	-0.11783	2.6297	0.04145
2.72217	-0.00286	1.77917	-0.11748	2.6297	0.04158
2.72217	-0.0028	1.77917	-0.11727	2.62909	0.04126
2.72186	-0.0028	1.77948	-0.11723	2.6297	0.04094
2.72186	-0.00267	1.77979	-0.11699	2.62909	0.04133
2.72156	-0.00276	1.77948	-0.11688	2.62939	0.04133
2.72186	-0.00278	1.77948	-0.11651	2.62878	0.04131
2.72125	-0.00277	1.77948	-0.11648	2.62848	0.04106
2.72095	-0.00286	1.78009	-0.1162	2.62817	0.04108
2.72186	-0.00292	1.78009	-0.11594	2.62878	0.04096
2.72156	-0.00283	1.78101	-0.11586	2.62817	0.04086
2.72064	-0.00293	1.78009	-0.11551	2.62909	0.04061
2.72034	-0.00289	1.7807	-0.11549	2.62787	0.04089
2.72034	-0.00283	1.7804	-0.11519	2.62787	0.04094
2.72034	-0.00287	1.77979	-0.11494	2.62726	0.04079
2.72003	-0.00281	1.7807	-0.11486	2.62756	0.04081
2.71942	-0.00286	1.78131	-0.1147	2.62756	0.04091
2.71912	-0.00285	1.78162	-0.1144	2.62726	0.04079
2.71942	-0.00289	1.78192	-0.11415	2.62665	0.04039
2.71942	-0.00288	1.78131	-0.11401	2.62604	0.04019
2.72003	-0.00286	1.78192	-0.11385	2.62604	0.04042
2.71942	-0.00287	1.78223	-0.11373	2.62604	0.04079
2.71851	-0.00294	1.78192	-0.11351	2.62604	0.04044
2.71881	-0.00291	1.78253	-0.11327	2.62604	0.04059
2.71881	-0.00286	1.78284	-0.11293	2.62604	0.04019
2.71851	-0.00292	1.78284	-0.11299	2.62604	0.04029
2.71851	-0.00286	1.78314	-0.11265	2.62604	0.04017
2.7179	-0.00286	1.78314	-0.11262	2.62604	0.04042
2.71881	-0.00291	1.78253	-0.11241	2.62512	0.04022
2.7182	-0.00289	1.78284	-0.11214	2.62543	0.04065
2.7179	-0.00292	1.78345	-0.11193	2.62512	0.0404
2.7182	-0.00294	1.78375	-0.11178	2.62451	0.04036
2.71759	-0.00295	1.78406	-0.11159	2.62512	0.04027
2.7179	-0.00293	1.78467	-0.1114	2.62451	0.0405
2.71729	-0.0029	1.78406	-0.11107	2.62421	0.04006
2.71729	-0.00283	1.78406	-0.11106	2.62421	0.04058
2.71637	-0.00288	1.78436	-0.11069	2.62451	0.0403
2.71667	-0.0029	1.78467	-0.11052	2.6239	0.03998
2.71698	-0.00291	1.78467	-0.11041	2.62421	0.0399
2.71637	-0.00291	1.78467	-0.11064	2.6239	0.04031
2.71637	-0.00286	1.78436	-0.11032	2.6239	0.04003
2.71667	-0.00294	1.78497	-0.11011	2.6236	0.04006
2.71637	-0.00292	1.78558	-0.10982	2.62329	0.04007
2.71576	-0.00286	1.78497	-0.10965	2.62329	0.03991
2.71545	-0.00294	1.78497	-0.10935	2.62268	0.03976
2.71515	-0.00293	1.78558	-0.10928	2.62268	0.03971
2.71576	-0.00294	1.78558	-0.10904	2.62299	0.03964
2.71545	-0.00286	1.78589	-0.10872	2.62299	0.03962
2.71515	-0.003	1.7865	-0.10859	2.62207	0.03947
2.71576	-0.00299	1.78619	-0.10851	2.62207	0.03951
2.71454	-0.00305	1.7865	-0.10838	2.62146	0.03948
2.71423	-0.00299	1.7868	-0.1082	2.62207	0.03956
2.71423	-0.00314	1.78589	-0.10798	2.62177	0.03974
2.71454	-0.00301	1.78619	-0.10775	2.62177	0.03973
2.71484	-0.00299	1.78772	-0.10759	2.62146	0.03963
2.71454	-0.00305	1.78741	-0.10709	2.62146	0.03957
2.71362	-0.00291	1.78741	-0.10703	2.62146	0.03937
2.71332	-0.00291	1.78711	-0.10688	2.62054	0.03949
2.71362	-0.00299	1.78802	-0.1069	2.62085	0.03929
2.71332	-0.00295	1.78802	-0.10669	2.62085	0.03937
2.71332	-0.00296	1.78802	-0.10654	2.62054	0.03944
2.71301	-0.00295	1.78833	-0.10633	2.62054	0.03923
2.71332	-0.00298	1.78833	-0.10623	2.61993	0.03911
2.71271	-0.00288	1.78802	-0.10598	2.61993	0.03905
2.71301	-0.00295	1.78833	-0.10594	2.61963	0.03933
2.7121	-0.00302	1.78894	-0.10575	2.61963	0.03908
2.71271	-0.00296	1.78864	-0.10541	2.61902	0.03905
2.71179	-0.00295	1.78986	-0.10527	2.61963	0.03871
2.71179	-0.00285	1.78925	-0.10511	2.61871	0.03885
2.71149	-0.00289	1.78955	-0.10515	2.61902	0.03903
2.71118	-0.00298	1.78925	-0.10482	2.61932	0.03883
2.7121	-0.00295	1.78986	-0.10441	2.61902	0.03884
2.71149	-0.003	1.78955	-0.10436	2.61871	0.03868
2.71088	-0.00294	1.78986	-0.10417	2.61841	0.03869
2.71149	-0.00298	1.79016	-0.10403	2.6178	0.03907
2.71088	-0.00294	1.79047	-0.10398	2.6181	0.03883
2.71057	-0.00299	1.79047	-0.10391	2.61841	0.03852
2.71057	-0.00301	1.79077	-0.10353	2.6178	0.03857
2.71088	-0.00301	1.79077	-0.1034	2.6181	0.03842
2.71088	-0.00302	1.79077	-0.10317	2.6181	0.03875
2.70996	-0.00296	1.79108	-0.10314	2.6178	0.03852
2.70966	-0.00304	1.79047	-0.10278	2.61719	0.03859
2.71057	-0.00297	1.79138	-0.10278	2.61658	0.03804
2.70966	-0.00304	1.79169	-0.10262	2.61627	0.03842
2.70966	-0.00296	1.79169	-0.10241	2.61688	0.03854
2.70874	-0.00299	1.79138	-0.10222	2.61658	0.0384
2.70935	-0.00297	1.7923	-0.10217	2.61627	0.03834
2.70874	-0.00305	1.79169	-0.10199	2.61627	0.03802
2.70905	-0.00302	1.7923	-0.1018	2.61627	0.03858
2.70874	-0.00305	1.79199	-0.10169	2.61627	0.03847
2.70905	-0.003	1.7923	-0.10148	2.61566	0.03839
2.70874	-0.00301	1.7923	-0.10125	2.61566	0.03817
2.70844	-0.00299	1.7923	-0.10124	2.61566	0.03809
2.70813	-0.00305	1.79291	-0.10104	2.61536	0.03822
2.70844	-0.00299	1.79321	-0.10091	2.61566	0.03815
2.70782	-0.00299	1.79321	-0.10062	2.61536	0.03825
2.70782	-0.00299	1.79321	-0.1004	2.61444	0.03803
2.70782	-0.00309	1.79352	-0.10049	2.61505	0.03808
2.70752	-0.00306	1.79321	-0.1002	2.61414	0.03808
2.70721	-0.003	1.79352	-0.10001	2.61475	0.03807
2.70721	-0.00308	1.79443	-0.10003	2.61475	0.03781
2.70721	-0.00298	1.79413	-0.09974	2.61444	0.03797
2.7066	-0.00305	1.79474	-0.09957	2.61414	0.03783
2.70721	-0.00309	1.79382	-0.09974	2.61414	0.03784
2.7066	-0.00305	1.79443	-0.0994	2.61353	0.0378
2.70721	-0.00305	1.79443	-0.09917	2.61353	0.03779
2.70691	-0.00311	1.79535	-0.09907	2.61353	0.0378
2.70691	-0.00305	1.79474	-0.09888	2.61353	0.03785
2.70538	-0.00306	1.79535	-0.09867	2.6123	0.03768
2.70569	-0.00304	1.79535	-0.09862	2.61292	0.03778
2.70569	-0.00316	1.79504	-0.09835	2.61292	0.0375
2.70538	-0.00317	1.79565	-0.09825	2.61292	0.03772
2.70538	-0.00312	1.79504	-0.09803	2.6123	0.0376
2.70538	-0.00308	1.79596	-0.0979	2.61261	0.03752
2.70477	-0.00308	1.79596	-0.09786	2.612	0.03712
2.70538	-0.00308	1.79657	-0.09765	2.612	0.0376
2.70416	-0.00325	1.79688	-0.09761	2.6123	0.03761
2.70447	-0.00311	1.79596	-0.09736	2.61169	0.03718
2.70447	-0.0032	1.79626	-0.09722	2.61169	0.03737
2.70416	-0.00308	1.79657	-0.09686	2.61169	0.03721
2.70447	-0.00311	1.79688	-0.09685	2.61078	0.03725
2.70416	-0.00318	1.79718	-0.09675	2.61108	0.03727
2.70325	-0.00307	1.79688	-0.0964	2.61078	0.03703
2.70416	-0.00305	1.79688	-0.09641	2.61108	0.03744
2.70355	-0.00302	1.79749	-0.09627	2.61047	0.03726
2.70355	-0.00307	1.79749	-0.09606	2.61047	0.03698
2.70325	-0.00313	1.7981	-0.09596	2.61047	0.03698
2.70294	-0.00318	1.79779	-0.0957	2.60986	0.03693
2.70233	-0.00315	1.7981	-0.09564	2.61017	0.0369
2.70294	-0.00306	1.79871	-0.09548	2.61047	0.03703
2.70172	-0.00314	1.7984	-0.09553	2.60986	0.03676
2.70264	-0.00313	1.79871	-0.09524	2.60956	0.03713
2.70233	-0.00314	1.79901	-0.09522	2.60986	0.0369
2.70264	-0.00309	1.79901	-0.09506	2.60956	0.03689
2.70142	-0.00323	1.79901	-0.0948	2.60925	0.03667
2.70203	-0.0032	1.79932	-0.09485	2.60864	0.03695
2.70142	-0.00312	1.79932	-0.09454	2.60895	0.03674
2.70172	-0.00315	1.79962	-0.09441	2.60895	0.03675
2.70111	-0.00316	1.79932	-0.09441	2.60803	0.03676
2.70081	-0.00319	1.79962	-0.09411	2.60834	0.03668
2.70172	-0.00309	1.79993	-0.09401	2.60803	0.03675
2.70142	-0.00317	1.79993	-0.09372	2.60803	0.03667
2.70081	-0.00318	1.80023	-0.09362	2.60803	0.03647
2.70081	-0.00317	1.80084	-0.09356	2.60773	0.0366
2.7005	-0.00315	1.80084	-0.09346	2.60773	0.03645
2.7002	-0.00324	1.80054	-0.09335	2.60712	0.03633
2.7002	-0.0032	1.80084	-0.0933	2.60742	0.0366
2.69958	-0.00311	1.80145	-0.09309	2.6062	0.03679
2.7005	-0.00314	1.80115	-0.09278	2.60681	0.03626
2.7002	-0.00324	1.80206	-0.09257	2.6059	0.03645
2.7002	-0.00316	1.80115	-0.09261	2.60651	0.03612
2.69897	-0.00327	1.80145	-0.0924	2.60651	0.03658
2.69928	-0.00325	1.80115	-0.09219	2.6062	0.03614
2.69989	-0.00317	1.80115	-0.09211	2.60651	0.03627
2.69897	-0.00313	1.80237	-0.09209	2.6062	0.03638
2.69836	-0.00318	1.80206	-0.0919	2.60559	0.036
2.69836	-0.00322	1.80267	-0.09167	2.60559	0.0361
2.69836	-0.00317	1.80267	-0.09166	2.60529	0.03596
2.69836	-0.00322	1.80298	-0.09128	2.60529	0.03611
2.69806	-0.00317	1.80267	-0.09136	2.60498	0.03604
2.69806	-0.00323	1.80328	-0.09117	2.60559	0.03619
2.69775	-0.0032	1.80328	-0.09099	2.60468	0.03627
2.69775	-0.00328	1.80328	-0.09101	2.60468	0.03588
2.69775	-0.00318	1.80298	-0.0908	2.60437	0.03602
2.69745	-0.00316	1.80359	-0.09062	2.60559	0.03603
2.69745	-0.00317	1.8042	-0.09054	2.60437	0.03632
2.69714	-0.00321	1.80359	-0.0903	2.60437	0.03581
2.69714	-0.00319	1.80389	-0.09028	2.60437	0.03593
2.69653	-0.00323	1.8042	-0.09003	2.60406	0.03583
2.69653	-0.00324	1.8042	-0.08993	2.60376	0.03598
2.69653	-0.00316	1.8042	-0.08985	2.60376	0.03556
2.69653	-0.00323	1.80511	-0.08957	2.60376	0.03549
2.69684	-0.00323	1.80542	-0.08959	2.60376	0.03555
2.69623	-0.0032	1.80511	-0.08948	2.60376	0.03553
2.69623	-0.00325	1.80573	-0.08917	2.60315	0.03575
2.69562	-0.00324	1.80511	-0.08933	2.60284	0.03557
2.69562	-0.00324	1.80542	-0.08901	2.60284	0.03562
2.69531	-0.00326	1.80542	-0.08899	2.60315	0.03537
2.69562	-0.00327	1.80573	-0.08872	2.60254	0.03552
2.69531	-0.00327	1.80634	-0.08874	2.60223	0.03548
2.69531	-0.00337	1.80542	-0.08854	2.60254	0.0352
2.6947	-0.00341	1.80695	-0.08846	2.60223	0.03533
2.6947	-0.00334	1.80603	-0.08837	2.60162	0.03536
2.69409	-0.00337	1.80634	-0.08775	2.60162	0.03509
2.6944	-0.00327	1.80664	-0.08796	2.60101	0.03503
2.6947	-0.0032	1.80695	-0.08782	2.60132	0.03536
2.69409	-0.00327	1.80695	-0.08767	2.60132	0.0354
2.69379	-0.00326	1.80725	-0.08757	2.60071	0.03546
2.69379	-0.00332	1.80756	-0.08749	2.60132	0.03532
2.69379	-0.00329	1.80725	-0.08745	2.6004	0.03517
2.69348	-0.00318	1.80847	-0.08732	2.60132	0.03494
2.69287	-0.00326	1.80817	-0.08722	2.60071	0.03508
2.69318	-0.00332	1.80817	-0.08701	2.6004	0.03476
2.69287	-0.0033	1.80817	-0.08693	2.60071	0.03501
2.69257	-0.00333	1.80756	-0.08687	2.6001	0.03493
2.69287	-0.00335	1.80878	-0.08683	2.59949	0.035
2.69287	-0.00309	1.80847	-0.08672	2.59949	0.03502
2.69257	-0.00323	1.80847	-0.08645	2.6001	0.03515
2.69196	-0.00331	1.80878	-0.08632	2.59979	0.03488
2.69196	-0.00329	1.80908	-0.08627	2.59918	0.0347
2.69226	-0.00334	1.80908	-0.08607	2.59918	0.03469
2.69196	-0.00334	1.80969	-0.08582	2.59857	0.03471
2.69196	-0.00332	1.80939	-0.08575	2.59918	0.03482
2.69165	-0.00328	1.80939	-0.08572	2.59827	0.03464
2.69104	-0.00337	1.80969	-0.08554	2.59888	0.03466
2.69196	-0.00334	1.80969	-0.08546	2.59796	0.03449
2.69165	-0.00332	1.80939	-0.08541	2.59918	0.03457
2.69135	-0.00339	1.8103	-0.08514	2.59766	0.0345
2.69104	-0.00334	1.81	-0.08512	2.59766	0.03448
2.69073	-0.00337	1.8103	-0.08498	2.59766	0.03421
2.69012	-0.00332	1.81061	-0.08483	2.59766	0.03443
2.68951	-0.00335	1.81091	-0.08462	2.59766	0.0343
2.69043	-0.00335	1.81122	-0.08464	2.59766	0.03427
2.69012	-0.00337	1.81122	-0.08458	2.59705	0.03439
2.68921	-0.00334	1.81091	-0.08432	2.59735	0.03434
2.68951	-0.00337	1.81183	-0.08412	2.59583	0.03465
2.68921	-0.00333	1.81152	-0.08414	2.59674	0.03447
2.6889	-0.00326	1.81152	-0.08403	2.59674	0.03443
2.6889	-0.00337	1.81213	-0.08398	2.59674	0.0343
2.68951	-0.00335	1.81213	-0.08377	2.59644	0.03417
2.68921	-0.0034	1.81244	-0.08359	2.59613	0.03427
2.6889	-0.00339	1.81213	-0.08358	2.59613	0.03406
2.68829	-0.00342	1.81274	-0.0834	2.59552	0.03444
2.68799	-0.00335	1.81244	-0.0833	2.59613	0.03418
2.6889	-0.00334	1.81274	-0.0832	2.59521	0.03417
2.68799	-0.00332	1.81305	-0.08301	2.59491	0.03433
2.68799	-0.00335	1.81335	-0.08299	2.59491	0.0339
2.68829	-0.00335	1.81274	-0.08288	2.59521	0.03402
2.68799	-0.00338	1.81274	-0.08295	2.5946	0.03375
2.68768	-0.00345	1.81366	-0.08264	2.5946	0.03401
2.68738	-0.00333	1.81366	-0.08256	2.59399	0.03404
2.68738	-0.00339	1.81396	-0.08283	2.59491	0.03392
2.68677	-0.00341	1.81488	-0.08237	2.59399	0.034
2.68646	-0.0033	1.81396	-0.08225	2.59338	0.03389
2.68677	-0.00331	1.81488	-0.08219	2.59338	0.0339
2.68646	-0.00338	1.81488	-0.08209	2.59338	0.03382
2.68646	-0.00348	1.81458	-0.08193	2.59399	0.03378
2.68646	-0.00341	1.81427	-0.0819	2.59369	0.03354
2.68585	-0.0034	1.81519	-0.08174	2.59308	0.03354
2.68616	-0.00336	1.81519	-0.08159	2.5943	0.03362
2.68616	-0.00342	1.81488	-0.08149	2.59308	0.03364
2.68555	-0.00345	1.81488	-0.0814	2.59277	0.03354
2.68524	-0.00351	1.8158	-0.08114	2.59277	0.03358
2.68555	-0.00347	1.81549	-0.08119	2.59247	0.03383
2.68555	-0.0036	1.81549	-0.08106	2.59186	0.03353
2.68524	-0.00357	1.81549	-0.08083	2.59155	0.03359
2.68524	-0.00356	1.8158	-0.08078	2.59186	0.03353
2.68524	-0.0035	1.81641	-0.0803	2.59216	0.03349
2.68433	-0.00345	1.8161	-0.08038	2.59186	0.0335
2.68433	-0.00341	1.81641	-0.08049	2.59155	0.03347
2.68433	-0.00348	1.81702	-0.08016	2.59155	0.03333
2.68372	-0.00352	1.81671	-0.08006	2.59186	0.03313
2.68402	-0.00344	1.81702	-0.08004	2.59125	0.03355
2.68402	-0.00346	1.81732	-0.08001	2.59155	0.03325
2.68433	-0.00342	1.81793	-0.0799	2.59094	0.0332
2.68341	-0.00349	1.81763	-0.07979	2.59064	0.03344
2.68341	-0.00345	1.81763	-0.07969	2.59033	0.033
2.68402	-0.00347	1.81763	-0.07949	2.59064	0.0329
2.68311	-0.0035	1.81824	-0.07941	2.59064	0.0329
2.6825	-0.00351	1.81732	-0.0794	2.59003	0.03305
2.68311	-0.00324	1.81793	-0.07917	2.59003	0.03296
2.6825	-0.00346	1.81824	-0.07922	2.59033	0.03311
2.6825	-0.00344	1.81793	-0.07898	2.58942	0.03301
2.68188	-0.00344	1.81885	-0.07885	2.59003	0.03269
2.68188	-0.00351	1.81885	-0.07883	2.58942	0.03246
2.68188	-0.00346	1.81915	-0.07862	2.58881	0.03275
2.68188	-0.00341	1.81915	-0.07848	2.58911	0.03291
2.68158	-0.00339	1.81946	-0.07856	2.58881	0.0329
2.68219	-0.00337	1.82007	-0.0784	2.58881	0.03272
2.68188	-0.00356	1.82007	-0.07827	2.5885	0.03254
2.68158	-0.00352	1.82007	-0.07819	2.5882	0.03273
2.68188	-0.00354	1.82037	-0.07812	2.5882	0.03279
2.68097	-0.00351	1.81976	-0.07795	2.5882	0.03274
2.68036	-0.0035	1.82068	-0.07783	2.5885	0.03236
2.68036	-0.00351	1.82098	-0.07787	2.5885	0.0327
2.68036	-0.00353	1.82068	-0.0777	2.58759	0.03206
2.68066	-0.00361	1.82129	-0.07754	2.58759	0.03233
2.68036	-0.0036	1.82037	-0.07751	2.58759	0.03231
2.68066	-0.00361	1.82068	-0.07737	2.58698	0.03233
2.68005	-0.00361	1.82098	-0.07741	2.58698	0.03251
2.67975	-0.00359	1.82129	-0.07711	2.58667	0.03232
2.67944	-0.00352	1.82129	-0.07699	2.58667	0.03253
2.67944	-0.0035	1.8222	-0.07706	2.58667	0.03225
2.67975	-0.00356	1.82159	-0.07687	2.58636	0.03223
2.67975	-0.0035	1.8222	-0.07669	2.58575	0.03239
2.67853	-0.00354	1.8222	-0.07662	2.58636	0.03229
2.67883	-0.00363	1.8222	-0.07658	2.58636	0.0322
2.67853	-0.00361	1.82281	-0.07653	2.58606	0.03236
2.67822	-0.0036	1.82251	-0.07627	2.58545	0.03238
2.67853	-0.00357	1.82312	-0.07617	2.58575	0.0321
2.67761	-0.00361	1.82312	-0.07616	2.58484	0.03227
2.67792	-0.00352	1.82251	-0.07606	2.58545	0.03276
2.67731	-0.00361	1.82281	-0.07593	2.58453	0.03233
2.67822	-0.00355	1.82281	-0.07587	2.58453	0.03196
2.67731	-0.00366	1.82312	-0.07582	2.58423	0.0322
2.67761	-0.00354	1.82373	-0.07601	2.58484	0.03217
2.6767	-0.00357	1.82343	-0.07587	2.58484	0.03206
2.67731	-0.00368	1.82373	-0.07572	2.58423	0.0319
2.67731	-0.00362	1.82404	-0.07548	2.58392	0.03196
2.6767	-0.00365	1.82465	-0.07537	2.58453	0.03178
2.677	-0.00365	1.82404	-0.07529	2.58392	0.03167
2.67639	-0.00361	1.82373	-0.07511	2.58362	0.03209
2.67639	-0.00358	1.82526	-0.07496	2.58392	0.0317
2.67578	-0.00357	1.82434	-0.07511	2.58331	0.032
2.67578	-0.00366	1.82556	-0.0748	2.58301	0.03171
2.67609	-0.00362	1.82434	-0.07487	2.5827	0.03181
2.67578	-0.00366	1.82495	-0.07472	2.58331	0.03186
2.67517	-0.00365	1.82526	-0.07446	2.58331	0.03175
2.67487	-0.00381	1.82556	-0.07438	2.58301	0.03179
2.67487	-0.00377	1.82617	-0.07451	2.58301	0.03167
2.67456	-0.0037	1.82587	-0.07446	2.58179	0.03136
2.67456	-0.00369	1.82587	-0.07385	2.5824	0.03154
2.67487	-0.00367	1.82617	-0.07398	2.58148	0.03179
2.67487	-0.00359	1.82678	-0.07391	2.5824	0.03162
2.67517	-0.00364	1.82678	-0.07388	2.58179	0.03155
2.67365	-0.00364	1.82678	-0.07377	2.58148	0.03169
2.67365	-0.00374	1.82678	-0.07361	2.58118	0.03155
2.67395	-0.00369	1.8277	-0.07366	2.58118	0.03127
2.67395	-0.00372	1.82739	-0.07359	2.58026	0.03114
2.67395	-0.00368	1.82709	-0.07338	2.58087	0.03126
2.67395	-0.00374	1.82678	-0.0733	2.58026	0.03137
2.67365	-0.00372	1.8277	-0.07312	2.58057	0.03135
2.67334	-0.00373	1.82831	-0.07314	2.58026	0.03108
2.67334	-0.00371	1.828	-0.07312	2.58087	0.03107
2.67365	-0.00347	1.82831	-0.07303	2.57996	0.03151
2.67273	-0.00376	1.82861	-0.07277	2.57996	0.03121
2.67303	-0.00371	1.82861	-0.07269	2.58026	0.03101
2.67212	-0.00371	1.82861	-0.07275	2.57996	0.03088
2.67181	-0.00371	1.82892	-0.07264	2.57965	0.0311
2.67212	-0.00369	1.82892	-0.07254	2.57935	0.03128
2.67212	-0.00371	1.82861	-0.07243	2.57935	0.031
2.67151	-0.00374	1.82922	-0.07237	2.57904	0.03098
2.67151	-0.00378	1.82953	-0.07225	2.57904	0.03112
2.6709	-0.00372	1.82983	-0.07204	2.57843	0.03068
2.6712	-0.00374	1.82983	-0.07208	2.57874	0.03091
2.67151	-0.00375	1.82983	-0.0719	2.57904	0.03094
2.6712	-0.00379	1.82983	-0.0718	2.57782	0.03077
2.6712	-0.00369	1.82983	-0.07175	2.57843	0.03088
2.67059	-0.00371	1.83014	-0.07172	2.57813	0.03091
2.6712	-0.00375	1.83075	-0.07166	2.57813	0.03079
2.67059	-0.00383	1.83075	-0.07154	2.57751	0.03095
2.67029	-0.00374	1.83044	-0.0714	2.57751	0.03076
2.66998	-0.00379	1.83044	-0.07132	2.57751	0.03061
2.67029	-0.00379	1.83105	-0.07124	2.5766	0.03054
2.66998	-0.00376	1.83075	-0.07111	2.5769	0.03071
2.67029	-0.00386	1.83167	-0.07098	2.5769	0.03063
2.66998	-0.00381	1.83167	-0.07103	2.5766	0.03045
2.66968	-0.00385	1.83167	-0.07083	2.5769	0.03055
2.66846	-0.00383	1.83136	-0.07074	2.5766	0.03054
2.66937	-0.00385	1.83136	-0.07069	2.57629	0.03065
2.66907	-0.00387	1.83197	-0.07058	2.57568	0.0305
2.66907	-0.00381	1.83258	-0.07059	2.57568	0.03045
2.66907	-0.00383	1.83258	-0.0705	2.57507	0.03035
2.66815	-0.00384	1.83258	-0.07048	2.57568	0.03014
2.66815	-0.00384	1.83258	-0.07035	2.57599	0.03015
2.66815	-0.00382	1.83228	-0.07016	2.57507	0.03026
2.66785	-0.0038	1.8338	-0.07006	2.57538	0.03027
2.66815	-0.00383	1.83319	-0.07008	2.57507	0.03026
2.66815	-0.00378	1.83258	-0.07006	2.57477	0.02995
2.66754	-0.00382	1.83319	-0.07017	2.57477	0.03
2.66693	-0.00385	1.8338	-0.0699	2.57477	0.03024
2.66724	-0.0038	1.8335	-0.06982	2.57538	0.0301
2.66724	-0.00386	1.83502	-0.0698	2.57416	0.03002
2.66663	-0.0038	1.83441	-0.06961	2.57446	0.03007
2.66663	-0.00391	1.83441	-0.06958	2.57416	0.03008
2.66693	-0.00387	1.83441	-0.06937	2.57385	0.03004
2.66632	-0.00389	1.8338	-0.06927	2.57385	0.02989
2.66693	-0.00393	1.83411	-0.06929	2.57355	0.03003
2.6651	-0.00392	1.83472	-0.06906	2.57324	0.02995
2.66571	-0.00389	1.83472	-0.06898	2.57324	0.02985
2.66602	-0.00392	1.83533	-0.0689	2.57324	0.03004
2.66571	-0.00395	1.83533	-0.06887	2.57355	0.03016
2.66571	-0.00414	1.83563	-0.06885	2.57294	0.02986
2.66541	-0.00396	1.83563	-0.06879	2.57233	0.03003
2.66541	-0.00396	1.83563	-0.06864	2.57294	0.0297
2.66541	-0.00385	1.83563	-0.06824	2.57233	0.02983
2.6651	-0.00399	1.83655	-0.06841	2.57202	0.02997
2.66541	-0.00395	1.83655	-0.06837	2.57233	0.02954
2.6651	-0.00398	1.83594	-0.06824	2.57233	0.02962
2.66479	-0.00399	1.83624	-0.06816	2.57172	0.0298
2.66479	-0.00391	1.83624	-0.06812	2.57141	0.02957
2.66418	-0.00396	1.83655	-0.06801	2.57141	0.02954
2.66449	-0.00393	1.83716	-0.06787	2.57202	0.02957
2.66388	-0.00392	1.83746	-0.06787	2.57141	0.02957
2.66388	-0.00392	1.83746	-0.06774	2.57111	0.02951
2.66418	-0.00396	1.83777	-0.06769	2.5705	0.02945
2.66357	-0.00401	1.83807	-0.06748	2.5705	0.02946
2.66296	-0.004	1.83746	-0.06751	2.5705	0.02941
2.66388	-0.00401	1.83807	-0.06751	2.5705	0.02929
2.66327	-0.00399	1.83807	-0.06748	2.5705	0.02942
2.66235	-0.00402	1.83777	-0.06732	2.5705	0.02932
2.66235	-0.00402	1.83838	-0.06732	2.56989	0.02933
2.66235	-0.004	1.83838	-0.06735	2.56927	0.02943
2.66235	-0.00402	1.83899	-0.06714	2.57019	0.02903
2.66174	-0.004	1.83899	-0.06709	2.56927	0.02942
2.66266	-0.00403	1.83838	-0.06696	2.56927	0.02943
2.66266	-0.00404	1.83929	-0.06687	2.56927	0.02915
2.66235	-0.00402	1.84021	-0.06671	2.56927	0.02911
2.66113	-0.00401	1.8399	-0.06666	2.56866	0.02914
2.66174	-0.00403	1.83929	-0.06666	2.56958	0.02878
2.66144	-0.00408	1.84021	-0.06656	2.56897	0.02949
2.66113	-0.004	1.8396	-0.06646	2.56805	0.02907
2.66113	-0.00405	1.84021	-0.06637	2.56836	0.02899
2.66113	-0.00404	1.84021	-0.06629	2.56836	0.02892
2.66052	-0.00403	1.84021	-0.06617	2.56775	0.02883
2.66083	-0.004	1.8399	-0.06606	2.56805	0.02902
2.66083	-0.00412	1.84082	-0.06611	2.56744	0.02905
2.66052	-0.00399	1.84113	-0.06601	2.56775	0.02911
2.66083	-0.00409	1.84082	-0.06579	2.56714	0.02894
2.65961	-0.00403	1.84113	-0.06572	2.56714	0.02879
2.65991	-0.00407	1.84082	-0.06566	2.56683	0.02856
2.65961	-0.00409	1.84082	-0.06577	2.56653	0.02855
2.65961	-0.00409	1.84143	-0.06566	2.56683	0.02872
2.65961	-0.00411	1.84174	-0.06559	2.56622	0.02855
2.6593	-0.00402	1.84204	-0.06548	2.56622	0.02859
2.659	-0.00411	1.84235	-0.06551	2.56653	0.02869
2.65961	-0.00414	1.84235	-0.06522	2.56561	0.0286
2.65869	-0.00413	1.84235	-0.06532	2.56561	0.02867
2.65961	-0.00412	1.84204	-0.06517	2.56561	0.02868
2.65839	-0.00415	1.84235	-0.06504	2.56653	0.02874
2.65839	-0.00401	1.84265	-0.06504	2.56531	0.02862
2.65808	-0.00411	1.84296	-0.06495	2.56622	0.02835
2.65839	-0.00417	1.84326	-0.06475	2.5647	0.02837
2.65778	-0.00421	1.84296	-0.0648	2.565	0.0284
2.65717	-0.00413	1.84296	-0.06475	2.56531	0.02859
2.65747	-0.0042	1.84326	-0.06471	2.565	0.02874
2.65717	-0.00421	1.84326	-0.06453	2.56439	0.02825
2.65778	-0.00406	1.84418	-0.06446	2.56409	0.02845
2.65656	-0.00411	1.84357	-0.06448	2.56439	0.0282
2.65717	-0.00421	1.84448	-0.06435	2.56409	0.02834
2.65717	-0.00425	1.84448	-0.06438	2.56378	0.02815
2.65686	-0.00425	1.84418	-0.06433	2.56409	0.02802
2.65625	-0.00419	1.84448	-0.06408	2.56378	0.02798
2.65625	-0.00418	1.84448	-0.06425	2.56348	0.02823
2.65686	-0.00419	1.8454	-0.06392	2.56287	0.02794
2.65625	-0.00423	1.84448	-0.06377	2.56317	0.02808
2.65594	-0.00432	1.84509	-0.06374	2.56287	0.02808
2.65594	-0.00422	1.8454	-0.06383	2.56317	0.0283
2.65533	-0.00424	1.84509	-0.06367	2.56195	0.02794
2.65594	-0.00419	1.84509	-0.06317	2.56256	0.02795
2.65533	-0.00421	1.84631	-0.0634	2.56195	0.0283
2.65533	-0.0043	1.84601	-0.06345	2.56195	0.02786
2.65503	-0.00428	1.84631	-0.0634	2.56165	0.02782
2.65472	-0.00428	1.84631	-0.06319	2.56195	0.02795
2.65442	-0.00424	1.84631	-0.06324	2.56165	0.02794
2.65411	-0.0043	1.84631	-0.06308	2.56134	0.02776
2.65472	-0.00422	1.84662	-0.06308	2.56104	0.02756
2.65411	-0.00431	1.84723	-0.06296	2.56195	0.02785
2.65442	-0.00429	1.84662	-0.06306	2.56104	0.0276
2.65411	-0.00423	1.84723	-0.06283	2.56134	0.02753
2.65381	-0.00427	1.84753	-0.06282	2.56104	0.02756
2.6535	-0.00435	1.84723	-0.06266	2.56042	0.0277
2.65381	-0.0041	1.84784	-0.06259	2.56104	0.02769
2.6535	-0.00421	1.84753	-0.06253	2.56042	0.02764
2.6532	-0.00421	1.84753	-0.06261	2.56042	0.02731
2.65289	-0.0043	1.84845	-0.06245	2.56042	0.0272
2.65289	-0.0043	1.84814	-0.06235	2.55981	0.02702
2.65259	-0.00424	1.84814	-0.06219	2.55981	0.02721
2.65289	-0.00423	1.84845	-0.06216	2.55951	0.02724
2.65228	-0.00441	1.84906	-0.06229	2.55951	0.02741
2.65228	-0.00433	1.84845	-0.06212	2.55951	0.02732
2.65198	-0.00425	1.84937	-0.06198	2.55951	0.02732
2.65259	-0.00434	1.84967	-0.06195	2.55859	0.02737
2.65137	-0.00429	1.84967	-0.06195	2.5589	0.02726
2.65167	-0.00427	1.84906	-0.0618	2.5589	0.02716
2.65167	-0.00421	1.84998	-0.06171	2.55859	0.02729
2.65137	-0.00431	1.85059	-0.06171	2.55829	0.02717
2.65076	-0.00432	1.84967	-0.06166	2.55829	0.02741
2.65137	-0.00431	1.85028	-0.06167	2.55829	0.02715
2.65106	-0.00436	1.85028	-0.06145	2.55829	0.02712
2.65045	-0.00432	1.85028	-0.06156	2.55798	0.02719
2.65106	-0.00442	1.8515	-0.06143	2.55829	0.02721
2.65076	-0.00432	1.85089	-0.06124	2.55768	0.02697
2.64984	-0.00434	1.85089	-0.06124	2.55829	0.02711
2.65106	-0.00434	1.85059	-0.06109	2.55707	0.02674
2.65015	-0.00437	1.8515	-0.06106	2.55768	0.0268
2.64984	-0.00438	1.85089	-0.06098	2.55707	0.02698
2.65015	-0.00442	1.8512	-0.06088	2.55676	0.0269
2.64893	-0.00446	1.85211	-0.06085	2.55585	0.02674
2.64862	-0.00447	1.85211	-0.06067	2.55646	0.02698
2.64954	-0.00441	1.85242	-0.0608	2.55676	0.02689
2.64923	-0.00449	1.85211	-0.0608	2.55646	0.02688
2.64862	-0.00451	1.85211	-0.06061	2.55585	0.02667
2.64954	-0.00449	1.85272	-0.06061	2.55585	0.02688
2.64862	-0.00447	1.85242	-0.0605	2.55524	0.02671
2.64862	-0.00457	1.85272	-0.06037	2.55493	0.02675
2.64771	-0.00454	1.85242	-0.0604	2.55585	0.02674
2.64862	-0.00452	1.85303	-0.06066	2.55493	0.02673
2.6474	-0.00451	1.85333	-0.06046	2.55554	0.02669
2.64801	-0.00444	1.85333	-0.06043	2.55524	0.02664
2.64801	-0.00442	1.85394	-0.06011	2.55493	0.0261
2.6474	-0.0045	1.85303	-0.06016	2.55402	0.0263
2.64801	-0.00447	1.85394	-0.06013	2.55493	0.02614
2.64709	-0.00447	1.85394	-0.06	2.55432	0.02641
2.64709	-0.00449	1.85425	-0.05987	2.55432	0.02637
2.64709	-0.00453	1.85394	-0.05975	2.55432	0.02626
2.64679	-0.00452	1.85394	-0.05987	2.55402	0.02628
2.64679	-0.00457	1.85486	-0.05961	2.55341	0.02626
2.64709	-0.00454	1.85425	-0.05971	2.55341	0.0262
2.64648	-0.00458	1.85486	-0.05938	2.55371	0.02608
2.64679	-0.00477	1.85455	-0.05958	2.5531	0.02616
2.64648	-0.00464	1.85516	-0.05943	2.55249	0.02621
2.64679	-0.0046	1.85516	-0.05938	2.5531	0.02628
2.64587	-0.00457	1.85577	-0.05898	2.55249	0.02615
2.64557	-0.00458	1.85547	-0.05895	2.55249	0.02613
2.64557	-0.00457	1.85577	-0.05917	2.55249	0.02602
2.64557	-0.00454	1.85547	-0.05903	2.5528	0.02614
2.64526	-0.00457	1.85638	-0.059	2.5528	0.02609
2.64557	-0.00463	1.85669	-0.05895	2.55249	0.02569
2.64465	-0.00462	1.85638	-0.0589	2.55219	0.02607
2.64465	-0.00468	1.85608	-0.05887	2.55157	0.02596
2.64465	-0.00456	1.85638	-0.05874	2.55188	0.02573
2.64496	-0.00461	1.85638	-0.05864	2.55127	0.02583
2.64435	-0.00459	1.85669	-0.05866	2.55157	0.02568
2.64404	-0.00456	1.8573	-0.05848	2.55035	0.02574
2.64374	-0.00461	1.85699	-0.05843	2.55035	0.02593
2.64435	-0.00442	1.8576	-0.05846	2.55096	0.02577
2.64343	-0.00444	1.8573	-0.0583	2.55066	0.02564
2.64343	-0.00458	1.85822	-0.05832	2.55066	0.02578
2.64282	-0.00456	1.85822	-0.05842	2.55005	0.02582
2.64252	-0.00462	1.85883	-0.05822	2.55035	0.0254
2.64282	-0.00471	1.85822	-0.0583	2.54944	0.0256
2.64343	-0.00463	1.85852	-0.05806	2.54974	0.02582
2.64313	-0.00467	1.85883	-0.058	2.54944	0.02535
2.64221	-0.00465	1.85883	-0.05809	2.54944	0.02536
2.64221	-0.00468	1.85883	-0.05792	2.54944	0.02544
2.64221	-0.00475	1.85883	-0.05787	2.54913	0.02546
2.64191	-0.00469	1.85913	-0.05767	2.54913	0.0257
2.64191	-0.00473	1.85974	-0.05761	2.54913	0.02524
2.6416	-0.00477	1.85944	-0.05771	2.54883	0.02512
2.64191	-0.0047	1.85913	-0.05756	2.54822	0.02525
2.64191	-0.00466	1.85974	-0.0575	2.54883	0.02491
2.64099	-0.00469	1.86005	-0.05746	2.54822	0.025
2.64099	-0.00471	1.85944	-0.05745	2.54822	0.02487
2.64069	-0.00469	1.86035	-0.05725	2.54761	0.02503
2.6413	-0.00472	1.86005	-0.05735	2.54761	0.02504
2.64069	-0.00473	1.86035	-0.05714	2.5473	0.02504
2.64008	-0.00471	1.86066	-0.05724	2.547	0.02503
2.64069	-0.00479	1.86035	-0.05708	2.5473	0.02499
2.63977	-0.00473	1.86066	-0.05696	2.547	0.02485
2.64038	-0.0047	1.86096	-0.05693	2.5473	0.02474
2.64038	-0.00475	1.86157	-0.05693	2.547	0.02489
2.64008	-0.00477	1.86096	-0.05695	2.54608	0.02465
2.64008	-0.00478	1.86188	-0.0569	2.547	0.02488
2.63977	-0.00474	1.86157	-0.05669	2.54669	0.02472
2.63916	-0.0047	1.86249	-0.05677	2.54639	0.02481
2.63947	-0.00475	1.86218	-0.05659	2.54639	0.0246
2.63947	-0.00481	1.86188	-0.05646	2.54639	0.02519
2.63885	-0.00475	1.86218	-0.05653	2.54578	0.02501
2.63885	-0.00479	1.86249	-0.0565	2.54578	0.02463
2.63794	-0.00488	1.8631	-0.05638	2.54578	0.02478
2.63855	-0.00478	1.8631	-0.05664	2.54517	0.02469
2.63824	-0.00479	1.86279	-0.05637	2.54547	0.02454
2.63824	-0.00491	1.86279	-0.05625	2.54486	0.02439
2.63763	-0.00489	1.8631	-0.05627	2.54486	0.02435
2.63824	-0.00486	1.8634	-0.05617	2.54517	0.02416
2.63702	-0.0048	1.8631	-0.05606	2.54456	0.02442
2.63763	-0.00483	1.8634	-0.05608	2.54425	0.02438
2.63672	-0.00491	1.86401	-0.05606	2.54486	0.02412
2.63702	-0.00483	1.86432	-0.05585	2.54364	0.02457
2.63733	-0.00486	1.86401	-0.05583	2.54456	0.02434
2.63672	-0.00494	1.86462	-0.05585	2.54364	0.02445
2.63641	-0.00483	1.86432	-0.05571	2.54364	0.02413
2.63672	-0.00485	1.86493	-0.05571	2.54303	0.0242
2.63641	-0.00505	1.86554	-0.05574	2.54333	0.02419
2.63641	-0.00496	1.86554	-0.05558	2.54364	0.02403
2.6358	-0.005	1.86554	-0.05572	2.54364	0.02407
2.63611	-0.00491	1.86462	-0.05508	2.54303	0.02407
2.63611	-0.00492	1.86584	-0.05519	2.54272	0.02376
2.63641	-0.00497	1.86523	-0.05524	2.54303	0.02412
2.6355	-0.00489	1.86523	-0.05514	2.54303	0.02366
2.63519	-0.00493	1.86493	-0.05519	2.54242	0.02418
2.6355	-0.00497	1.86584	-0.05501	2.54303	0.02395
2.63458	-0.00495	1.86584	-0.05517	2.5415	0.02407
2.63428	-0.00492	1.86676	-0.05493	2.54211	0.02406
2.63489	-0.0049	1.86615	-0.0549	2.54181	0.02368
2.63428	-0.005	1.86615	-0.05485	2.54211	0.02393
2.63428	-0.00502	1.86707	-0.05484	2.5412	0.02382
2.63397	-0.00501	1.86676	-0.05482	2.5412	0.02385
2.63397	-0.00492	1.86707	-0.05475	2.5415	0.02361
2.63428	-0.00477	1.86737	-0.05469	2.5412	0.02334
2.63428	-0.00491	1.86768	-0.05475	2.54089	0.02355
2.63397	-0.00495	1.86798	-0.05463	2.54089	0.02355
2.63336	-0.00502	1.86798	-0.05459	2.53967	0.02362
2.63458	-0.00495	1.86798	-0.05454	2.54028	0.02353
2.63336	-0.00495	1.86829	-0.05453	2.53998	0.02345
2.63275	-0.00496	1.86829	-0.05445	2.54028	0.02338
2.63275	-0.00501	1.86829	-0.05435	2.53998	0.02341
2.63275	-0.00507	1.86829	-0.05442	2.53967	0.02313
2.63275	-0.00511	1.8689	-0.05424	2.53937	0.02334
2.63245	-0.00506	1.86859	-0.05432	2.53967	0.02327
2.63214	-0.00503	1.8689	-0.05413	2.53967	0.02316
2.63214	-0.00511	1.8689	-0.05406	2.53937	0.02305
2.63153	-0.00505	1.86951	-0.054	2.53937	0.02298
2.63245	-0.00506	1.8692	-0.05409	2.53845	0.02347
2.63123	-0.00508	1.87042	-0.05385	2.53845	0.02305
2.63153	-0.00513	1.8689	-0.05393	2.53876	0.02312
2.63123	-0.00509	1.86981	-0.05372	2.53845	0.02285
2.63153	-0.00508	1.87012	-0.05379	2.53876	0.02293
2.63092	-0.00504	1.86981	-0.05375	2.53845	0.02303
2.63123	-0.00516	1.86981	-0.05356	2.53845	0.02287
2.63092	-0.00515	1.87042	-0.05363	2.53815	0.02283
2.63062	-0.00508	1.87073	-0.05359	2.53723	0.02291
2.63	-0.00505	1.87073	-0.0534	2.53723	0.02291
2.63062	-0.00519	1.87073	-0.05338	2.53784	0.02274
2.63062	-0.00513	1.87073	-0.05343	2.53784	0.02255
2.63	-0.00516	1.87103	-0.0534	2.53693	0.02258
2.6297	-0.00512	1.87164	-0.05332	2.53723	0.02276
2.62939	-0.0051	1.87103	-0.05313	2.53693	0.02242
2.62909	-0.00512	1.87134	-0.05324	2.53662	0.02264
2.63	-0.00508	1.87225	-0.05316	2.53662	0.02267
2.62939	-0.00522	1.87256	-0.05301	2.53632	0.02256
2.62848	-0.00518	1.87164	-0.05309	2.53601	0.02279
2.6297	-0.00517	1.87195	-0.053	2.53632	0.02273
2.62878	-0.00518	1.87225	-0.0529	2.53601	0.02227
2.62878	-0.00514	1.87286	-0.05316	2.53571	0.02255
2.62817	-0.0052	1.87256	-0.05317	2.5354	0.02262
2.62787	-0.00519	1.87317	-0.05292	2.5354	0.0225
2.62787	-0.00519	1.87286	-0.05274	2.5351	0.02247
2.62878	-0.00528	1.87286	-0.05275	2.5351	0.02212
2.62817	-0.00522	1.87286	-0.05259	2.53448	0.02236
2.62787	-0.0052	1.87317	-0.05253	2.5351	0.02223
2.62756	-0.00527	1.87378	-0.05253	2.53479	0.02235
2.62817	-0.00526	1.87469	-0.05254	2.53418	0.02205
2.62726	-0.00518	1.87408	-0.05248	2.53387	0.02198
2.62756	-0.00529	1.87469	-0.05243	2.53418	0.0219
2.62726	-0.00531	1.87378	-0.05232	2.53418	0.02206
2.62726	-0.00521	1.87439	-0.05221	2.53418	0.022
2.62695	-0.00544	1.87469	-0.05219	2.53326	0.0218
2.62634	-0.00536	1.87469	-0.05195	2.53326	0.02198
2.62634	-0.00524	1.875	-0.05213	2.53387	0.02186
2.62634	-0.00525	1.875	-0.05206	2.53326	0.02182
2.62665	-0.00533	1.87531	-0.05193	2.53296	0.0218
2.62543	-0.00525	1.87531	-0.05195	2.53296	0.02198
2.62543	-0.00527	1.87561	-0.052	2.53265	0.02192
2.62573	-0.0053	1.87592	-0.05193	2.53296	0.02171
2.62543	-0.00529	1.87531	-0.05193	2.53265	0.0218
2.62512	-0.00534	1.87531	-0.05161	2.53235	0.02184
2.62512	-0.00535	1.87622	-0.05166	2.53174	0.02158
2.62451	-0.00534	1.87622	-0.05172	2.53174	0.02172
2.62421	-0.00536	1.87653	-0.05163	2.53204	0.02148
2.62451	-0.0053	1.87622	-0.05175	2.53143	0.02127
2.62421	-0.00539	1.87653	-0.05158	2.53082	0.0215
2.62482	-0.00533	1.87714	-0.05154	2.53143	0.02151
2.6239	-0.00539	1.87714	-0.05142	2.53021	0.02149
2.6239	-0.00534	1.87714	-0.05137	2.53143	0.02139
2.62451	-0.00537	1.87744	-0.0514	2.53113	0.02123
2.62329	-0.00538	1.87683	-0.05146	2.53113	0.0211
2.6236	-0.00546	1.87744	-0.05132	2.53052	0.0212
2.62299	-0.00539	1.87744	-0.05116	2.52991	0.02109
2.62329	-0.00538	1.87775	-0.05127	2.52991	0.02121
2.62299	-0.00538	1.87775	-0.05114	2.53021	0.02103
2.62207	-0.00538	1.87836	-0.05111	2.52991	0.02128
2.62268	-0.00536	1.87897	-0.05098	2.5296	0.02098
2.62299	-0.00543	1.87775	-0.05104	2.5296	0.02086
2.62268	-0.00546	1.87836	-0.05088	2.52991	0.02102
2.62238	-0.00539	1.87836	-0.05079	2.52869	0.02119
2.62238	-0.00538	1.87866	-0.05072	2.52899	0.02083
2.62207	-0.00552	1.87927	-0.05077	2.5296	0.02073
2.62177	-0.00541	1.87866	-0.05064	2.52838	0.0209
2.62177	-0.00545	1.87897	-0.05072	2.52899	0.02089
2.62115	-0.00549	1.87988	-0.0505	2.52899	0.02083
2.62146	-0.00558	1.87958	-0.05058	2.52899	0.0206
2.62146	-0.00548	1.87988	-0.05058	2.52808	0.0205
2.62085	-0.00544	1.87958	-0.05053	2.52838	0.02053
2.62115	-0.00556	1.88049	-0.05027	2.52808	0.02017
2.62085	-0.00554	1.88049	-0.05042	2.52808	0.02034
2.62054	-0.00549	1.88141	-0.0503	2.52747	0.02066
2.62085	-0.00552	1.88049	-0.0503	2.52747	0.02039
2.62054	-0.00555	1.8811	-0.0503	2.52747	0.02036
2.62024	-0.00555	1.8811	-0.05019	2.52655	0.02032
2.61932	-0.00549	1.8808	-0.05022	2.52655	0.02003
2.61963	-0.00559	1.8808	-0.05016	2.52655	0.02027
2.61932	-0.0055	1.8811	-0.05009	2.52716	0.02013
2.61932	-0.00547	1.88141	-0.05014	2.52716	0.02005
2.61963	-0.00557	1.88202	-0.05	2.52655	0.0203
2.61932	-0.00552	1.88171	-0.05	2.52563	0.02001
2.61902	-0.00554	1.88202	-0.04985	2.52625	0.02015
2.61902	-0.00553	1.88202	-0.04979	2.52625	0.02008
2.61902	-0.00555	1.88171	-0.04984	2.52563	0.02019
2.61871	-0.00554	1.88232	-0.04982	2.52563	0.02019
2.61841	-0.00558	1.88232	-0.04984	2.52563	0.02004
2.61841	-0.00557	1.88263	-0.04963	2.52533	0.01997
2.61871	-0.00556	1.88202	-0.04961	2.52533	0.02009
2.61841	-0.0056	1.88354	-0.04955	2.52472	0.0199
2.61841	-0.00569	1.88293	-0.04946	2.52533	0.01987
2.6178	-0.00566	1.88324	-0.0495	2.52563	0.01963
2.61719	-0.00562	1.88324	-0.0494	2.52502	0.01978
2.61719	-0.00562	1.88385	-0.04927	2.52472	0.01936
2.6178	-0.00565	1.88385	-0.04934	2.52441	0.01951
2.61719	-0.00569	1.88385	-0.04945	2.52411	0.01941
2.61719	-0.00563	1.88385	-0.04924	2.52411	0.01945
2.61719	-0.00576	1.88446	-0.04934	2.5238	0.01946
2.61688	-0.00575	1.88416	-0.04927	2.5238	0.01965
2.61658	-0.00575	1.88477	-0.04922	2.5238	0.01934
2.61658	-0.00571	1.88446	-0.0488	2.5235	0.01954
2.61658	-0.00569	1.88507	-0.0489	2.52319	0.01949
2.61566	-0.00573	1.88477	-0.0489	2.5235	0.01948
2.61597	-0.00574	1.88507	-0.0489	2.52289	0.01939
2.61597	-0.00569	1.88507	-0.04871	2.52289	0.01944
2.61536	-0.00577	1.88599	-0.04893	2.52258	0.01924
2.61536	-0.00577	1.88568	-0.04866	2.52319	0.01934
2.61505	-0.00574	1.88599	-0.0488	2.52258	0.01919
2.61475	-0.00569	1.88599	-0.04871	2.52167	0.01906
2.61475	-0.00577	1.88599	-0.04864	2.52228	0.01893
2.61444	-0.0058	1.88629	-0.04856	2.52197	0.01925
2.61505	-0.00577	1.88629	-0.04866	2.52167	0.01899
2.61475	-0.00581	1.88629	-0.04858	2.52197	0.01877
2.61475	-0.00552	1.88629	-0.0485	2.52075	0.01854
2.61444	-0.0056	1.8869	-0.04845	2.52136	0.01872
2.61414	-0.00572	1.88599	-0.04843	2.52106	0.01874
2.61444	-0.00576	1.88721	-0.0485	2.52167	0.01862
2.61414	-0.00577	1.88721	-0.04832	2.52075	0.0188
2.61353	-0.00578	1.88782	-0.04832	2.52075	0.01869
2.61383	-0.00587	1.88782	-0.04824	2.52106	0.01829
2.61292	-0.00581	1.88751	-0.04806	2.52075	0.01891
2.61322	-0.00582	1.88751	-0.048	2.52045	0.01848
2.61322	-0.00579	1.88843	-0.04809	2.52014	0.01869
2.61261	-0.00588	1.88873	-0.04814	2.52045	0.01858
2.61261	-0.00584	1.88843	-0.04798	2.51953	0.01851
2.61261	-0.00588	1.88873	-0.04803	2.51984	0.01867
2.612	-0.00587	1.88904	-0.04792	2.51923	0.0183
2.61261	-0.00584	1.88904	-0.048	2.51923	0.0184
2.61261	-0.00592	1.88873	-0.04784	2.51862	0.01832
2.612	-0.00584	1.88904	-0.04777	2.51862	0.01817
2.612	-0.00592	1.88873	-0.04774	2.51862	0.01823
2.612	-0.00585	1.88995	-0.04777	2.51923	0.01793
2.61108	-0.00593	1.88995	-0.04782	2.51862	0.01816
2.612	-0.00587	1.88995	-0.04771	2.51801	0.01799
2.61139	-0.00588	1.89026	-0.04769	2.51862	0.01781
2.61078	-0.00594	1.88965	-0.04763	2.51801	0.01789
2.612	-0.00591	1.89026	-0.04756	2.5174	0.01782
2.61108	-0.00595	1.89056	-0.0475	2.5174	0.01781
2.61108	-0.00595	1.88995	-0.04742	2.51831	0.01781
2.60986	-0.00599	1.89026	-0.04748	2.5174	0.01776
2.61047	-0.00596	1.89117	-0.04751	2.5177	0.01787
2.61047	-0.00597	1.89087	-0.0474	2.51678	0.01767
2.60986	-0.00596	1.89117	-0.04735	2.51648	0.01742
2.60986	-0.00597	1.89178	-0.04727	2.51709	0.01762
2.61017	-0.00599	1.89117	-0.04727	2.51678	0.01756
2.60956	-0.00598	1.89117	-0.04705	2.51648	0.01751
2.60895	-0.00603	1.89178	-0.04729	2.51648	0.01731
2.60956	-0.006	1.89178	-0.04703	2.51648	0.0172
2.60925	-0.00603	1.89301	-0.04734	2.51678	0.01708
2.60895	-0.00601	1.89178	-0.04725	2.51587	0.0173
2.60895	-0.00607	1.89209	-0.04693	2.51587	0.01733
2.60864	-0.00592	1.8924	-0.047	2.51617	0.01734
2.60773	-0.00608	1.8927	-0.0469	2.51678	0.0172
2.60864	-0.00605	1.89301	-0.04687	2.51526	0.01716
2.60803	-0.00604	1.89301	-0.04687	2.51526	0.01705
2.60773	-0.00605	1.89301	-0.0468	2.51495	0.01684
2.60773	-0.00605	1.89362	-0.04688	2.51526	0.01692
2.60773	-0.00611	1.89362	-0.04675	2.51465	0.01709
2.60773	-0.0061	1.89331	-0.04661	2.51495	0.01702
2.60712	-0.00613	1.89362	-0.04666	2.51495	0.01669
2.60681	-0.00606	1.89331	-0.04663	2.51465	0.01655
2.60681	-0.0064	1.89392	-0.0465	2.51434	0.01645
2.60681	-0.0062	1.89453	-0.04645	2.51404	0.01671
2.60681	-0.00618	1.89392	-0.04667	2.51404	0.01645
2.6062	-0.00625	1.89423	-0.04609	2.51404	0.01661
2.6062	-0.00628	1.89514	-0.04622	2.51373	0.01673
2.6059	-0.00624	1.89453	-0.04642	2.51312	0.01635
2.6059	-0.00622	1.89484	-0.04634	2.51343	0.01616
2.6059	-0.00623	1.89484	-0.04608	2.51312	0.01618
2.6059	-0.00615	1.89484	-0.04611	2.51343	0.01632
2.60529	-0.00618	1.89484	-0.04613	2.51312	0.0165
2.60559	-0.00627	1.89545	-0.04609	2.51251	0.01629
2.60498	-0.0062	1.89545	-0.04616	2.51282	0.01598
2.60468	-0.00623	1.89606	-0.04608	2.5119	0.01616
2.60529	-0.00627	1.89575	-0.04595	2.51251	0.01602
2.60468	-0.00625	1.89575	-0.04596	2.5116	0.01602
2.60468	-0.00627	1.89606	-0.046	2.51282	0.01589
2.60529	-0.00597	1.89697	-0.046	2.5119	0.01593
2.60437	-0.00614	1.89667	-0.04588	2.5116	0.01587
2.60406	-0.00622	1.89636	-0.04584	2.51129	0.01563
2.60376	-0.00626	1.89667	-0.04585	2.51099	0.01563
2.60406	-0.00627	1.89636	-0.04569	2.51129	0.01567
2.60376	-0.0063	1.89697	-0.04574	2.51099	0.01542
2.60376	-0.00622	1.89789	-0.04571	2.51038	0.01541
2.60345	-0.00639	1.89789	-0.04558	2.51099	0.01554
2.60345	-0.00636	1.89789	-0.04572	2.51129	0.01566
2.60345	-0.00631	1.89728	-0.04566	2.51007	0.0152
2.60315	-0.00637	1.89789	-0.04566	2.51038	0.0152
2.60254	-0.00637	1.8985	-0.0455	2.50977	0.01523
2.60284	-0.00633	1.89789	-0.04538	2.50977	0.0153
2.60284	-0.00632	1.8985	-0.04532	2.50946	0.01506
2.60284	-0.0063	1.8988	-0.04548	2.50977	0.01514
2.60284	-0.00636	1.8985	-0.0454	2.50885	0.0144
2.60193	-0.00647	1.89911	-0.04529	2.50916	0.01461
2.60162	-0.00641	1.89941	-0.04527	2.50916	0.01457
2.60132	-0.00642	1.89911	-0.04524	2.50854	0.0147
2.60193	-0.00639	1.89911	-0.04514	2.50885	0.01491
2.60162	-0.00647	1.90002	-0.04527	2.50916	0.01469
2.60162	-0.00643	1.90002	-0.04535	2.50854	0.01489
2.60162	-0.00634	1.89972	-0.04521	2.50824	0.01441
2.60193	-0.00639	1.89972	-0.04513	2.50793	0.01461
2.60132	-0.00642	1.90033	-0.04506	2.50824	0.0145
2.60071	-0.00642	1.90002	-0.04517	2.50824	0.01434
2.6004	-0.00646	1.90033	-0.04501	2.50793	0.01424
2.6004	-0.00653	1.90063	-0.0449	2.50763	0.01441
2.60101	-0.00652	1.90125	-0.04496	2.50671	0.01425
2.6004	-0.0065	1.90094	-0.04487	2.50702	0.01431
2.59979	-0.00655	1.90094	-0.04488	2.50671	0.01416
2.59979	-0.00646	1.90155	-0.04474	2.50732	0.01483
2.6001	-0.00645	1.90125	-0.04482	2.5061	0.01459
2.59979	-0.00658	1.90155	-0.04467	2.5061	0.01442
2.59918	-0.0065	1.90186	-0.04461	2.5061	0.01421
2.59918	-0.00655	1.90125	-0.04479	2.50671	0.01411
2.59949	-0.00652	1.90186	-0.04485	2.5061	0.01424
2.59918	-0.00658	1.90186	-0.04482	2.50641	0.0139
2.59857	-0.00661	1.90247	-0.04459	2.5058	0.01375
2.59918	-0.0066	1.90216	-0.04456	2.5061	0.01374
2.59888	-0.0066	1.90247	-0.04451	2.5058	0.01378
2.59827	-0.00664	1.90247	-0.04435	2.50488	0.01386
2.59857	-0.00667	1.90247	-0.04438	2.50549	0.01372
2.59796	-0.0067	1.90277	-0.04437	2.50488	0.01347
2.59796	-0.00665	1.90369	-0.04434	2.50458	0.01347
2.59735	-0.00668	1.90308	-0.04421	2.50549	0.01333
2.59705	-0.00667	1.90338	-0.04419	2.50488	0.01334
2.59766	-0.00668	1.90369	-0.04426	2.50427	0.01349
2.59705	-0.00695	1.90369	-0.04414	2.50458	0.01339
2.59705	-0.00682	1.90338	-0.04408	2.50427	0.01321
2.59674	-0.00681	1.90369	-0.04411	2.50488	0.01329
2.59613	-0.0068	1.90369	-0.04376	2.50397	0.01303
2.59705	-0.00685	1.90491	-0.0438	2.50397	0.01284
2.59552	-0.00673	1.90399	-0.04382	2.50366	0.01277
2.59674	-0.00681	1.90521	-0.044	2.50336	0.0124
2.59674	-0.00681	1.90491	-0.04379	2.50366	0.01291
2.59644	-0.00685	1.90552	-0.04388	2.50336	0.01264
2.59613	-0.00683	1.90521	-0.0438	2.50305	0.01264
2.59552	-0.0068	1.90521	-0.04379	2.50275	0.01256
2.59552	-0.00681	1.90552	-0.04376	2.50275	0.01283
2.5946	-0.00692	1.90582	-0.04369	2.50183	0.01251
2.59552	-0.00691	1.90613	-0.0435	2.50275	0.01256
2.59521	-0.00692	1.90552	-0.04355	2.50183	0.01251
2.59491	-0.0069	1.90552	-0.04361	2.50183	0.01172
2.5946	-0.00662	1.90643	-0.04358	2.50244	0.01196
2.59491	-0.00678	1.90613	-0.04353	2.50275	0.01201
2.5943	-0.00687	1.90613	-0.04346	2.50183	0.01178
2.5946	-0.00685	1.90674	-0.0438	2.50153	0.0117
2.59399	-0.00688	1.90735	-0.04345	2.50092	0.01175
2.59399	-0.0069	1.90765	-0.04332	2.50092	0.01187
2.59369	-0.00698	1.90735	-0.04343	2.50153	0.01139
2.59399	-0.00691	1.90765	-0.04334	2.50061	0.01181
2.59338	-0.00694	1.90796	-0.04327	2.50122	0.01145
2.59369	-0.00701	1.90796	-0.04329	2.50061	0.01166
2.59338	-0.00696	1.90796	-0.04314	2.5	0.01142
2.59338	-0.00699	1.90796	-0.04326	2.50031	0.01154
2.59277	-0.00696	1.90826	-0.04322	2.50031	0.01139
2.59277	-0.00702	1.90826	-0.04326	2.5	0.01121
2.59247	-0.00694	1.90857	-0.04313	2.5	0.01128
2.59247	-0.00697	1.90918	-0.04295	2.5	0.01223
2.59277	-0.00705	1.90918	-0.04303	2.5	0.01166
2.59247	-0.00703	1.90887	-0.04301	2.49908	0.01154
2.59247	-0.00697	1.90887	-0.04295	2.5	0.01145
2.59155	-0.00711	1.90948	-0.04288	2.49939	0.01119
2.59155	-0.0071	1.90918	-0.04296	2.49939	0.01116
2.59155	-0.00717	1.90948	-0.04293	2.49908	0.01081
2.59125	-0.00711	1.90948	-0.04284	2.49847	0.01119
2.59125	-0.00711	1.90948	-0.0428	2.49847	0.01089
2.59155	-0.0071	1.90979	-0.04267	2.49908	0.01081
2.59094	-0.00719	1.9101	-0.04267	2.49878	0.01064
2.59064	-0.00714	1.9104	-0.04263	2.49817	0.01056
2.59064	-0.00716	1.91071	-0.0425	2.49847	0.01038
2.59094	-0.00721	1.91132	-0.04272	2.49786	0.0104
2.59033	-0.00721	1.9104	-0.04256	2.49725	0.01024
2.58972	-0.00718	1.9104	-0.04258	2.49756	0.01002
2.59033	-0.00723	1.91101	-0.04258	2.49695	0.01007
2.58972	-0.00725	1.91101	-0.04242	2.49725	0.01009
2.59003	-0.00722	1.91101	-0.04238	2.49725	0.01001
2.58942	-0.00719	1.91101	-0.04243	2.49695	0.00977
2.58942	-0.00723	1.91132	-0.0428	2.49725	0.00994
2.58972	-0.0073	1.91193	-0.04245	2.49695	0.01001
2.58972	-0.00726	1.91223	-0.04235	2.49695	0.0097
2.5885	-0.00726	1.91193	-0.04243	2.49634	0.00945
2.58942	-0.00728	1.91193	-0.04237	2.49603	0.00937
2.5882	-0.00725	1.91223	-0.0424	2.49664	0.00935
2.58911	-0.00729	1.91162	-0.04232	2.49634	0.00931
2.5882	-0.00729	1.91315	-0.04224	2.49603	0.00933
2.5882	-0.0074	1.91254	-0.04221	2.49542	0.00918
2.5882	-0.0074	1.91223	-0.04213	2.49542	0.00935
2.58759	-0.00734	1.91345	-0.04208	2.49542	0.00915
2.58759	-0.0074	1.91315	-0.04193	2.49481	0.00877
2.5882	-0.00735	1.91376	-0.04193	2.49542	0.00901
2.58728	-0.00763	1.91437	-0.0419	2.49481	0.00878
2.58728	-0.0075	1.91345	-0.04195	2.49451	0.00887
2.58667	-0.00755	1.91406	-0.04201	2.49451	0.00855
2.58728	-0.00754	1.91406	-0.04198	2.4942	0.00854
2.58759	-0.00746	1.91406	-0.04188	2.4939	0.00872
2.58698	-0.00745	1.91406	-0.04174	2.49481	0.00855
2.58606	-0.00748	1.91498	-0.04179	2.4939	0.00831
2.58667	-0.00747	1.91498	-0.04169	2.4939	0.00851
2.58636	-0.00741	1.91467	-0.04169	2.49359	0.00812
2.58606	-0.00747	1.91498	-0.04171	2.49359	0.00826
2.58575	-0.00748	1.91528	-0.04164	2.49329	0.00819
2.58606	-0.00759	1.91559	-0.04164	2.49359	0.00781
2.58575	-0.00756	1.91589	-0.04159	2.49298	0.00777
2.58514	-0.00753	1.91559	-0.04142	2.49237	0.00808
2.58545	-0.00756	1.91559	-0.04148	2.49268	0.00753
2.58484	-0.00758	1.91589	-0.04135	2.49268	0.00745
2.58514	-0.00759	1.91589	-0.04146	2.49268	0.0078
2.58453	-0.00759	1.9165	-0.04146	2.49176	0.00768
2.58453	-0.00762	1.9165	-0.0413	2.49176	0.00732
2.58484	-0.00756	1.9165	-0.04153	2.49237	0.00763
2.58453	-0.0076	1.91681	-0.04148	2.49176	0.00751
2.58423	-0.00762	1.9165	-0.04145	2.49146	0.00712
2.58392	-0.00765	1.9165	-0.04134	2.49176	0.00724
2.58392	-0.00764	1.91742	-0.04127	2.49115	0.00724
2.58423	-0.00768	1.91742	-0.04126	2.49146	0.00688
2.58392	-0.00766	1.91681	-0.04111	2.49084	0.00694
2.58331	-0.00772	1.91803	-0.04117	2.49054	0.00681
2.58331	-0.00775	1.91772	-0.04113	2.49084	0.00669
2.58331	-0.00765	1.91803	-0.041	2.49054	0.00665
2.58301	-0.00758	1.91833	-0.04092	2.49023	0.0066
2.58331	-0.00771	1.91803	-0.04101	2.49054	0.00636
2.58331	-0.00772	1.91803	-0.04087	2.49023	0.00639
2.5824	-0.00776	1.91864	-0.04098	2.49023	0.00618
2.58209	-0.00775	1.91895	-0.04098	2.48962	0.00605
2.5824	-0.00783	1.91925	-0.04093	2.48962	0.0062
2.5827	-0.00782	1.91864	-0.04077	2.48932	0.00602
2.58179	-0.00784	1.91864	-0.04087	2.48932	0.00602
2.58148	-0.00773	1.91895	-0.0408	2.48871	0.00542
2.58179	-0.00783	1.91956	-0.04072	2.48932	0.00553
2.58179	-0.00786	1.91986	-0.0408	2.48901	0.00536
2.58148	-0.00794	1.91956	-0.04077	2.48901	0.00516
2.58148	-0.008	1.91956	-0.04072	2.48901	0.00506
2.58057	-0.00791	1.92017	-0.04051	2.4881	0.00521
2.58118	-0.0079	1.92017	-0.04059	2.48871	0.00517
2.58057	-0.00784	1.91956	-0.04067	2.48779	0.0049
2.58087	-0.00793	1.92108	-0.04063	2.48779	0.00507
2.58026	-0.00791	1.92078	-0.04063	2.4881	0.00488
2.58026	-0.00795	1.92047	-0.04056	2.48779	0.00497
2.57996	-0.00788	1.92047	-0.04045	2.48718	0.00477
2.58026	-0.0079	1.92139	-0.04037	2.48718	0.00464
2.57935	-0.00793	1.9223	-0.04037	2.48657	0.00446
2.58026	-0.008	1.92078	-0.04032	2.48688	0.00443
2.58026	-0.0079	1.92108	-0.0404	2.48657	0.00423
2.57935	-0.008	1.9223	-0.04013	2.48657	0.00421
2.57935	-0.00798	1.92169	-0.04026	2.48657	0.00402
2.57904	-0.00802	1.9223	-0.04011	2.48627	0.00402
2.57904	-0.00811	1.9223	-0.04022	2.48627	0.00359
2.57874	-0.00808	1.922	-0.04006	2.48627	0.00398
2.57843	-0.00802	1.92261	-0.04014	2.48596	0.00378
2.57874	-0.0081	1.92322	-0.04014	2.48535	0.0035
2.57843	-0.00815	1.92261	-0.04005	2.48596	0.00303
2.57843	-0.0081	1.92291	-0.04008	2.48566	0.00329
2.57813	-0.00807	1.92291	-0.03995	2.48505	0.00314
2.57751	-0.00813	1.92322	-0.04003	2.48535	0.00301
2.57782	-0.00852	1.92322	-0.04003	2.48474	0.00306
2.57751	-0.00839	1.92322	-0.03988	2.48505	0.00303
2.57751	-0.00827	1.92383	-0.03984	2.48444	0.00286
2.57751	-0.00825	1.92352	-0.03937	2.48535	0.00262
2.5769	-0.00825	1.92444	-0.03966	2.48444	0.00252
2.5769	-0.00829	1.92413	-0.0398	2.48383	0.00246
2.5769	-0.00826	1.92444	-0.0398	2.48413	0.00257
2.5766	-0.00824	1.92413	-0.03971	2.48322	0.00222
2.5769	-0.00828	1.92535	-0.03958	2.48413	0.00219
2.5766	-0.0082	1.92474	-0.03974	2.48322	0.00212
2.57599	-0.00833	1.92505	-0.03964	2.48322	0.00207
2.57629	-0.00833	1.92535	-0.03958	2.48352	0.00195
2.5766	-0.00833	1.92596	-0.03958	2.48322	0.00171
2.57568	-0.00837	1.92535	-0.03956	2.48291	0.00176
2.57538	-0.00835	1.92627	-0.03948	2.48352	0.00158
2.57538	-0.0084	1.92535	-0.03942	2.4823	0.00168
2.57477	-0.00811	1.92566	-0.0395	2.4826	0.00136
2.57538	-0.00824	1.92627	-0.03938	2.4823	0.00154
2.57477	-0.00839	1.92596	-0.03934	2.4826	0.00121
2.57538	-0.00834	1.92596	-0.03955	2.48199	0.00103
2.57446	-0.00832	1.92627	-0.03932	2.4826	0.000888657
2.57477	-0.00842	1.92657	-0.03932	2.48199	0.000939578
2.57446	-0.00845	1.92657	-0.03922	2.48199	0.000533688
2.57416	-0.00839	1.92719	-0.03935	2.48169	0.000457553
2.57385	-0.00842	1.92688	-0.03926	2.48138	0.000614767
2.57355	-0.00849	1.92688	-0.03926	2.48138	0.000443958
2.57385	-0.00849	1.9278	-0.03905	2.48108	0.000178473
2.57355	-0.00847	1.92749	-0.03911	2.48138	0.000233102
2.57324	-0.00855	1.92749	-0.039	2.48077	-0.000102585
2.57355	-0.00852	1.9278	-0.03909	2.48016	-0.000169574
2.57355	-0.00854	1.92749	-0.03898	2.48047	-0.000416272
2.57324	-0.00858	1.9278	-0.03903	2.48016	-0.000298856
2.57233	-0.00852	1.92871	-0.03892	2.47955	-0.000460025
2.57294	-0.00862	1.92841	-0.03905	2.47955	-0.000573981
2.57294	-0.00866	1.92841	-0.03893	2.48016	-0.000652588
2.57202	-0.00859	1.9281	-0.0389	2.47986	-0.00076778
2.57172	-0.0087	1.92902	-0.0388	2.47955	-0.00117
2.57263	-0.00862	1.92902	-0.03887	2.47986	-0.00122
2.57172	-0.00864	1.92902	-0.03888	2.47925	-0.00133
2.57233	-0.00867	1.92963	-0.0388	2.47864	-0.00106
2.57202	-0.00866	1.92963	-0.03882	2.47955	-0.00123
2.57111	-0.00863	1.92963	-0.03885	2.47894	-0.00139
2.57141	-0.00875	1.92963	-0.03877	2.47894	-0.00184
2.57111	-0.00861	1.93024	-0.03871	2.47894	-0.00174
2.5705	-0.00869	1.92993	-0.03866	2.47833	-0.00183
2.5708	-0.00878	1.92993	-0.03859	2.47833	-0.00211
2.57111	-0.0088	1.93024	-0.03855	2.47864	-0.00246
2.57019	-0.00881	1.93085	-0.03856	2.47742	-0.00231
2.57019	-0.0088	1.93024	-0.0384	2.47742	-0.00273
2.5708	-0.00887	1.93115	-0.03847	2.47772	-0.00271
2.57019	-0.00876	1.93115	-0.03843	2.47742	-0.00297
2.56989	-0.00884	1.93054	-0.0388	2.47772	-0.00291
2.56958	-0.00881	1.93176	-0.03861	2.47711	-0.00312
2.56989	-0.00885	1.93115	-0.03843	2.47711	-0.0034
2.56958	-0.00883	1.93176	-0.03843	2.47711	-0.00343
2.56897	-0.00885	1.93146	-0.0383	2.4765	-0.00333
2.56958	-0.00883	1.93176	-0.03853	2.47681	-0.00371
2.56866	-0.00884	1.93268	-0.03826	2.4765	-0.00391
2.56927	-0.00885	1.93207	-0.03835	2.4762	-0.00385
2.56866	-0.00893	1.93237	-0.03832	2.47681	-0.00424
2.56927	-0.00892	1.93207	-0.03822	2.47559	-0.00452
2.56897	-0.00898	1.93329	-0.03808	2.47559	-0.00441
2.56775	-0.00891	1.93237	-0.03803	2.47589	-0.00471
2.56866	-0.00897	1.93298	-0.03817	2.47467	-0.00453
2.56775	-0.00921	1.93237	-0.03805	2.47528	-0.00478
2.56744	-0.00917	1.93359	-0.03809	2.47498	-0.00524
2.56714	-0.00916	1.93329	-0.03813	2.47528	-0.00514
2.56775	-0.00908	1.93359	-0.03767	2.47467	-0.00529
2.56714	-0.00911	1.9339	-0.03777	2.47467	-0.00565
2.56683	-0.00918	1.93359	-0.03782	2.47437	-0.00564
2.56683	-0.00912	1.9342	-0.03787	2.47498	-0.00601
2.56744	-0.0092	1.9342	-0.03785	2.47375	-0.00625
2.56683	-0.00915	1.9342	-0.03782	2.47406	-0.00618
2.56683	-0.00921	1.93451	-0.03776	2.47406	-0.00639
2.56622	-0.00919	1.93512	-0.03772	2.47406	-0.00661
2.56653	-0.00919	1.93512	-0.03764	2.47406	-0.00664
2.56653	-0.00925	1.93512	-0.03777	2.47345	-0.00679
2.56622	-0.00918	1.93542	-0.03774	2.47375	-0.007
2.56653	-0.00924	1.93542	-0.03763	2.47345	-0.00691
2.56561	-0.00924	1.93573	-0.03759	2.47345	-0.00711
2.56561	-0.009	1.93604	-0.03756	2.47314	-0.00724
2.5647	-0.00916	1.93604	-0.03753	2.47284	-0.00734
2.56531	-0.00921	1.93573	-0.03747	2.47223	-0.00768
2.56561	-0.00927	1.93604	-0.03761	2.47223	-0.00771
2.56531	-0.0093	1.93634	-0.03747	2.47253	-0.0079
2.565	-0.00927	1.93634	-0.0375	2.47223	-0.00827
2.56531	-0.00934	1.93604	-0.03732	2.47162	-0.00856
2.5647	-0.00934	1.93665	-0.0374	2.47162	-0.00868
2.56439	-0.00931	1.93634	-0.03727	2.47192	-0.00845
2.56439	-0.00942	1.93634	-0.03717	2.47192	-0.00872
2.56378	-0.00945	1.93695	-0.03714	2.47101	-0.00882
2.56348	-0.00934	1.93695	-0.03737	2.47131	-0.00939
2.56378	-0.00944	1.93695	-0.03717	2.47101	-0.00937
2.56348	-0.00942	1.93634	-0.03711	2.47131	-0.00947
2.56409	-0.00944	1.93817	-0.03724	2.4707	-0.00971
2.56256	-0.00945	1.93817	-0.03705	2.4704	-0.011
2.56317	-0.00943	1.93817	-0.03711	2.4704	-0.01113
2.56317	-0.00954	1.93817	-0.03717	2.4707	-0.01085
2.56317	-0.00951	1.93878	-0.03713	2.4704	-0.01087
2.56256	-0.00956	1.93817	-0.03705	2.46979	-0.01082
2.56287	-0.00962	1.93878	-0.03711	2.46979	-0.01106
2.56195	-0.00959	1.93878	-0.0369	2.46979	-0.01131
2.56226	-0.0096	1.93909	-0.03701	2.46948	-0.01163
2.56256	-0.00958	1.93939	-0.03692	2.46918	-0.01142
2.56195	-0.00956	1.93909	-0.03685	2.46948	-0.01176
2.56165	-0.0096	1.93939	-0.0369	2.46948	-0.01148
2.56195	-0.00968	1.93939	-0.03693	2.46887	-0.01204
2.56104	-0.00961	1.9397	-0.03687	2.46948	-0.01221
2.56165	-0.00962	1.93939	-0.03672	2.46826	-0.01252
2.56073	-0.00967	1.94031	-0.03687	2.46857	-0.0125
2.56104	-0.00974	1.94031	-0.03685	2.46857	-0.01286
2.56042	-0.00975	1.94031	-0.03684	2.46826	-0.01149
2.56073	-0.0098	1.94061	-0.03671	2.46826	-0.01208
2.56104	-0.00976	1.94092	-0.03666	2.46735	-0.01249
2.56073	-0.00977	1.94031	-0.03658	2.46826	-0.01311
2.56042	-0.00982	1.94122	-0.03684	2.46765	-0.01312
2.56042	-0.00985	1.94092	-0.03667	2.46765	-0.0137
2.55981	-0.00976	1.94153	-0.03674	2.46735	-0.01398
2.55981	-0.00983	1.94092	-0.03664	2.46735	-0.01402
2.55951	-0.00996	1.94153	-0.03647	2.46674	-0.01402
2.55981	-0.00989	1.94153	-0.03648	2.46704	-0.01427
2.5592	-0.00987	1.94122	-0.03653	2.46643	-0.01472
2.5589	-0.00987	1.94183	-0.03635	2.46613	-0.01511
2.55951	-0.00993	1.94214	-0.03648	2.46643	-0.01503
2.55859	-0.00993	1.94183	-0.0364	2.46582	-0.01554
2.55951	-0.01002	1.94244	-0.03645	2.46552	-0.01564
2.55859	-0.01001	1.94275	-0.03635	2.46643	-0.01592
2.55829	-0.00997	1.94275	-0.03619	2.46613	-0.01592
2.55859	-0.01033	1.94244	-0.03637	2.46613	-0.01635
2.55829	-0.01017	1.94244	-0.03621	2.46552	-0.01665
2.55798	-0.01022	1.94275	-0.03619	2.46582	-0.01665
2.55768	-0.01015	1.94305	-0.03577	2.46521	-0.01668
2.55798	-0.01011	1.94397	-0.03605	2.4649	-0.01733
2.55737	-0.01016	1.94336	-0.03603	2.4646	-0.01697
2.55737	-0.01013	1.94336	-0.03606	2.4649	-0.01748
2.55707	-0.01027	1.94397	-0.03609	2.4646	-0.01746
2.55707	-0.01014	1.94427	-0.03587	2.46368	-0.01813
2.55676	-0.01014	1.94458	-0.03587	2.46399	-0.01826
2.55646	-0.01016	1.94397	-0.03593	2.46429	-0.0185
2.55676	-0.01016	1.94489	-0.0359	2.46368	-0.01855
2.55615	-0.01023	1.94489	-0.03595	2.46368	-0.01917
2.55646	-0.01025	1.94458	-0.036	2.46429	-0.01898
2.55585	-0.01032	1.94519	-0.0359	2.46368	-0.01949
2.55585	-0.01025	1.94489	-0.03582	2.46307	-0.02062
2.55615	-0.01006	1.9458	-0.0358	2.46368	-0.02069
2.55524	-0.01017	1.9458	-0.03584	2.46307	-0.02073
2.55585	-0.01024	1.94611	-0.03568	2.46277	-0.02103
2.55493	-0.01034	1.9455	-0.03572	2.46246	-0.02094
2.55524	-0.01024	1.94611	-0.03576	2.46307	-0.02091
2.55524	-0.01037	1.94611	-0.03568	2.46246	-0.02149
2.55524	-0.01038	1.94641	-0.03569	2.46246	-0.02163
2.55524	-0.01035	1.94672	-0.03564	2.46216	-0.02198
2.55432	-0.01044	1.94641	-0.03563	2.46185	-0.02209
2.55463	-0.01045	1.94702	-0.03568	2.46185	-0.022
2.55463	-0.01051	1.94733	-0.03561	2.46246	-0.02229
2.55432	-0.01052	1.94702	-0.03548	2.46124	-0.02275
2.55341	-0.01054	1.94702	-0.03553	2.46094	-0.02329
2.55371	-0.01049	1.94763	-0.03547	2.46155	-0.02327
2.55371	-0.01055	1.94763	-0.0354	2.46033	-0.02374
2.5531	-0.01053	1.94763	-0.03538	2.46063	-0.02395
2.55402	-0.01058	1.94763	-0.03537	2.46063	-0.0242
2.5531	-0.0105	1.94794	-0.03532	2.46063	-0.02439
2.5528	-0.01063	1.94855	-0.03522	2.46033	-0.02456
2.5531	-0.01066	1.94763	-0.03534	2.46002	-0.02494
2.5528	-0.01067	1.94855	-0.03527	2.45972	-0.02532
2.55249	-0.01071	1.94855	-0.03514	2.45941	-0.02541
2.5528	-0.01065	1.94885	-0.03518	2.46002	-0.02568
2.5531	-0.01064	1.94855	-0.03526	2.45941	-0.02597
2.55219	-0.01081	1.94946	-0.03514	2.45972	-0.0264
2.55188	-0.01067	1.94885	-0.03505	2.45911	-0.02657
2.55249	-0.01076	1.94916	-0.03516	2.4588	-0.02738
2.55188	-0.01077	1.94946	-0.03503	2.4585	-0.02733
2.55157	-0.01075	1.94977	-0.03487	2.4585	-0.02748
2.55188	-0.01079	1.94977	-0.03495	2.4588	-0.02781
2.55066	-0.0108	1.94946	-0.03493	2.4585	-0.02816
2.55127	-0.01084	1.95007	-0.03485	2.4585	-0.02833
2.55157	-0.01087	1.95068	-0.03482	2.45819	-0.02851
2.55035	-0.01088	1.95099	-0.03477	2.45819	-0.02902
2.55127	-0.01089	1.95038	-0.0348	2.45819	-0.02929
2.55066	-0.01093	1.95038	-0.03521	2.45819	-0.02957
2.54974	-0.01097	1.95068	-0.03508	2.45789	-0.02997
2.55035	-0.0109	1.95007	-0.0349	2.45697	-0.03041
2.54913	-0.011	1.95099	-0.03487	2.45728	-0.03073
2.55005	-0.01092	1.9519	-0.03474	2.45667	-0.03089
2.54944	-0.011	1.9516	-0.03468	2.45667	-0.03131
2.54944	-0.01106	1.9516	-0.03468	2.45667	-0.03152
2.54974	-0.011	1.95099	-0.03456	2.45636	-0.03201
2.54944	-0.01103	1.9519	-0.03456	2.45697	-0.03242
2.54913	-0.01109	1.95129	-0.03453	2.45636	-0.0326
2.54913	-0.01117	1.95221	-0.03458	2.45605	-0.03314
2.54913	-0.01107	1.95251	-0.0344	2.45636	-0.03336
2.54913	-0.01112	1.95221	-0.03447	2.45636	-0.03353
2.54913	-0.01147	1.95251	-0.03437	2.45544	-0.03427
2.54761	-0.01139	1.95313	-0.03447	2.45575	-0.03441
2.54791	-0.0114	1.95282	-0.03445	2.45514	-0.03461
2.54791	-0.0113	1.95282	-0.03384	2.45575	-0.03496
2.54791	-0.01132	1.95313	-0.03416	2.45544	-0.03526
2.54761	-0.01132	1.95313	-0.03424	2.45514	-0.03563
2.54791	-0.01136	1.95343	-0.03435	2.45483	-0.03594
2.54761	-0.01138	1.95343	-0.03424	2.45453	-0.0363
2.54822	-0.0113	1.95404	-0.03445	2.45514	-0.03659
2.547	-0.01137	1.95374	-0.03411	2.45453	-0.03662
2.54669	-0.01137	1.95404	-0.03409	2.45422	-0.03733
2.5473	-0.01144	1.95435	-0.03418	2.45392	-0.03744
2.54669	-0.01145	1.95496	-0.03408	2.45422	-0.03803
2.54761	-0.01137	1.95404	-0.03411	2.45392	-0.03872
2.54578	-0.01149	1.95435	-0.03406	2.45331	-0.03924
2.54669	-0.0115	1.95496	-0.03406	2.45392	-0.0392
2.54639	-0.01156	1.95526	-0.03393	2.45361	-0.03991
2.54639	-0.01161	1.95557	-0.03382	2.453	-0.04044
2.54547	-0.01155	1.95587	-0.03393	2.45331	-0.04043
2.54578	-0.01147	1.95587	-0.03411	2.4527	-0.04123
2.54608	-0.01158	1.95557	-0.03405	2.45239	-0.04116
2.54547	-0.01155	1.95587	-0.03409	2.4527	-0.04148
2.54578	-0.01157	1.95618	-0.03393	2.4527	-0.04222
2.54456	-0.01158	1.95618	-0.03385	2.45239	-0.04281
2.54456	-0.01163	1.95648	-0.03379	2.4527	-0.04295
2.54425	-0.01173	1.95679	-0.03393	2.45148	-0.0434
2.54486	-0.01172	1.95557	-0.03385	2.45178	-0.044
2.54456	-0.01172	1.95679	-0.03377	2.45117	-0.04412
2.54425	-0.01173	1.95648	-0.03377	2.45117	-0.04445
2.54395	-0.01179	1.95709	-0.03377	2.45209	-0.045
2.54395	-0.01181	1.95709	-0.03364	2.45087	-0.04579
2.54425	-0.01177	1.9577	-0.03371	2.45148	-0.04567
2.54333	-0.01173	1.95709	-0.03359	2.45087	-0.04628
2.54303	-0.01186	1.9577	-0.03342	2.45026	-0.04669
2.54272	-0.01179	1.95801	-0.03355	2.45056	-0.04706
2.54211	-0.01184	1.95862	-0.03358	2.45026	-0.0475
2.54242	-0.01187	1.95801	-0.03342	2.44995	-0.04801
2.54272	-0.01184	1.95801	-0.0335	2.45087	-0.04825
2.54272	-0.01188	1.95831	-0.03338	2.45026	-0.0484
2.54242	-0.01194	1.95831	-0.03343	2.44995	-0.04902
2.54181	-0.01202	1.95923	-0.03342	2.44995	-0.04941
2.54181	-0.01202	1.95892	-0.03314	2.44965	-0.05033
2.5415	-0.01204	1.95892	-0.03342	2.44904	-0.05124
2.54181	-0.01208	1.95953	-0.03332	2.44873	-0.05124
2.5415	-0.01203	1.95923	-0.03326	2.44904	-0.05149
2.5415	-0.01203	1.95953	-0.03319	2.44873	-0.05218
2.54089	-0.01219	1.95953	-0.03319	2.44843	-0.05265
2.54089	-0.01203	1.95984	-0.03318	2.44904	-0.05278
2.54181	-0.012	1.96014	-0.03314	2.44873	-0.05369
2.5412	-0.01203	1.96014	-0.03308	2.44843	-0.05421
2.5412	-0.01202	1.96075	-0.03303	2.44812	-0.05483
2.5415	-0.01211	1.96014	-0.03303	2.44751	-0.0552
2.54089	-0.0123	1.96014	-0.03301	2.44781	-0.05577
2.54059	-0.01218	1.96136	-0.03301	2.4472	-0.05591
2.54028	-0.01222	1.96045	-0.03293	2.44751	-0.05663
2.53998	-0.01223	1.96136	-0.033	2.44751	-0.05695
2.53998	-0.0123	1.96106	-0.03293	2.4469	-0.05762
2.53998	-0.01229	1.96167	-0.03298	2.44751	-0.05809
2.53998	-0.01232	1.96136	-0.03288	2.44659	-0.05883
2.53998	-0.01224	1.96167	-0.03292	2.44659	-0.05928
2.53937	-0.01231	1.96106	-0.03285	2.4469	-0.06002
2.53967	-0.01229	1.96167	-0.03271	2.44598	-0.06012
2.53906	-0.01232	1.96106	-0.03271	2.44629	-0.06086
2.53845	-0.01245	1.96228	-0.03269	2.44598	-0.06138
2.53906	-0.01241	1.96259	-0.03277	2.44629	-0.06163
2.53876	-0.0124	1.96259	-0.03264	2.44568	-0.06217
2.53845	-0.01233	1.96259	-0.03276	2.44568	-0.06313
2.53845	-0.01245	1.96259	-0.03237	2.44568	-0.06318
2.53815	-0.01251	1.9632	-0.0325	2.44507	-0.06412
2.53784	-0.01248	1.9635	-0.0325	2.44537	-0.06489
2.53723	-0.01254	1.9635	-0.03248	2.44476	-0.06565
2.53754	-0.01249	1.96381	-0.03263	2.44446	-0.06607
2.53723	-0.01255	1.9635	-0.03255	2.44415	-0.06659
2.53815	-0.01252	1.96381	-0.03247	2.44446	-0.06743
2.53723	-0.01253	1.9635	-0.03245	2.44446	-0.06768
2.53662	-0.01256	1.9635	-0.03245	2.44507	-0.0681
2.53693	-0.01255	1.96472	-0.03247	2.44385	-0.06897
2.53754	-0.01263	1.96411	-0.03227	2.44446	-0.06929
2.53662	-0.01251	1.96533	-0.03242	2.44385	-0.07023
2.53632	-0.01263	1.96411	-0.03234	2.44385	-0.07047
2.53662	-0.01236	1.96442	-0.03227	2.44354	-0.07119
2.53632	-0.01248	1.96472	-0.03213	2.44354	-0.07171
2.5354	-0.01261	1.96472	-0.03221	2.44385	-0.07225
2.53571	-0.01259	1.96564	-0.03209	2.44293	-0.07324
2.5354	-0.01258	1.96625	-0.03232	2.44293	-0.07376
2.5354	-0.01266	1.96594	-0.03222	2.44263	-0.07423
2.5351	-0.01271	1.96594	-0.03216	2.44232	-0.07515
2.5354	-0.01274	1.96625	-0.03206	2.44263	-0.07576
2.5354	-0.01273	1.96655	-0.03203	2.44263	-0.0766
2.53479	-0.01275	1.96594	-0.03203	2.44232	-0.07725
2.53418	-0.01282	1.96625	-0.03197	2.44171	-0.07774
2.5351	-0.01284	1.96716	-0.03206	2.44232	-0.07838
2.53448	-0.01284	1.96655	-0.03197	2.44171	-0.0788
2.53387	-0.01284	1.96655	-0.03203	2.44171	-0.07952
2.53479	-0.01295	1.96686	-0.03195	2.44202	-0.08021
2.53387	-0.01291	1.96716	-0.03172	2.44202	-0.08063
2.53387	-0.01295	1.96655	-0.03185	2.4408	-0.0812
2.53296	-0.01302	1.96716	-0.03174	2.4408	-0.08197
2.53326	-0.01297	1.96777	-0.03169	2.4408	-0.0832
2.53326	-0.01302	1.96808	-0.03168	2.44049	-0.08338
2.53326	-0.013	1.96777	-0.03176	2.4408	-0.08452
2.53357	-0.01299	1.96869	-0.03176	2.44049	-0.08528
2.53296	-0.01309	1.96869	-0.03171	2.44019	-0.0862
2.53296	-0.01311	1.96838	-0.03161	2.44019	-0.08634
2.53204	-0.01314	1.96869	-0.03164	2.44049	-0.08738
2.53235	-0.01305	1.96808	-0.03172	2.43988	-0.0881
2.53296	-0.01313	1.96899	-0.03148	2.43958	-0.08899
2.53235	-0.01323	1.9693	-0.03155	2.43927	-0.08946
2.53235	-0.01316	1.9693	-0.03145	2.43896	-0.09084
2.53204	-0.01315	1.96899	-0.03151	2.43927	-0.09134
2.53204	-0.01318	1.9693	-0.03145	2.43866	-0.09198
2.53113	-0.01326	1.9693	-0.03137	2.43866	-0.0926
2.53143	-0.01329	1.96991	-0.03142	2.43866	-0.09332
2.53113	-0.01323	1.96991	-0.03143	2.43866	-0.09411
2.53143	-0.01328	1.9696	-0.03147	2.43896	-0.09485
2.53113	-0.01326	1.96991	-0.03187	2.43774	-0.09571
2.53052	-0.01328	1.97021	-0.03151	2.43835	-0.09643
2.53052	-0.01335	1.96991	-0.03134	2.43805	-0.09744
2.53082	-0.01332	1.97083	-0.03132	2.43774	-0.09831
2.53082	-0.01339	1.97144	-0.03137	2.43713	-0.09865
2.53052	-0.01335	1.97021	-0.03134	2.43683	-0.0993
2.53052	-0.01347	1.97113	-0.03122	2.43744	-0.10066
2.52991	-0.01344	1.97083	-0.03122	2.43713	-0.1011
2.52991	-0.01347	1.97144	-0.03121	2.43713	-0.10204
2.5296	-0.01348	1.97083	-0.03105	2.43683	-0.10263
2.52899	-0.01346	1.97235	-0.03114	2.43683	-0.1035
2.5296	-0.01344	1.97174	-0.03103	2.43622	-0.10456
2.5296	-0.01344	1.97174	-0.03105	2.43652	-0.10553
2.52869	-0.01372	1.97174	-0.03092	2.43652	-0.10629
2.52869	-0.01376	1.97205	-0.03095	2.43652	-0.10706
2.52899	-0.0137	1.97235	-0.03092	2.43622	-0.1079
2.5293	-0.0137	1.97266	-0.03059	2.435	-0.10874
2.52777	-0.01379	1.97266	-0.03071	2.43591	-0.10995
2.52838	-0.01364	1.97327	-0.03076	2.43561	-0.11077
2.52838	-0.01363	1.97296	-0.03076	2.43561	-0.11163
2.52777	-0.0137	1.97357	-0.03084	2.43561	-0.11282
2.52716	-0.01373	1.97388	-0.03079	2.4353	-0.11381
2.52747	-0.01379	1.97388	-0.03072	2.43469	-0.11452
2.52686	-0.01371	1.97388	-0.03076	2.435	-0.11532
2.52747	-0.01381	1.97418	-0.03063	2.43469	-0.11645
2.52716	-0.01381	1.97357	-0.03071	2.435	-0.11724
2.52777	-0.01379	1.97449	-0.03069	2.43439	-0.11838
2.52655	-0.01382	1.97418	-0.03066	2.43408	-0.11917
2.52655	-0.01383	1.97418	-0.03051	2.43347	-0.11999
2.52625	-0.01358	1.97479	-0.0305	2.43347	-0.12105
2.52655	-0.01366	1.9751	-0.03061	2.43378	-0.12219
2.52716	-0.01373	1.9751	-0.03048	2.43378	-0.12298
2.52625	-0.01384	1.97479	-0.0305	2.43317	-0.12337
2.52594	-0.01367	1.9754	-0.03064	2.43317	-0.12456
2.52563	-0.01385	1.9754	-0.03037	2.43317	-0.1257
2.52533	-0.01385	1.9751	-0.0304	2.43256	-0.12669
2.52533	-0.01385	1.97601	-0.03039	2.43317	-0.12763
2.52533	-0.01386	1.97571	-0.0303	2.43256	-0.12866
2.52472	-0.01392	1.97632	-0.03039	2.43225	-0.12945
2.52502	-0.01397	1.97632	-0.0303	2.43195	-0.13084
2.52441	-0.01397	1.97571	-0.03026	2.43225	-0.13151
2.52502	-0.01396	1.97601	-0.03024	2.43195	-0.13282
2.52411	-0.01404	1.97693	-0.0303	2.43164	-0.13415
2.52441	-0.01401	1.97693	-0.03013	2.43195	-0.13487
2.52411	-0.01401	1.97662	-0.03011	2.43134	-0.13818
2.52502	-0.01417	1.97723	-0.03018	2.43103	-0.13885
2.52411	-0.01419	1.97662	-0.02998	2.43134	-0.13942
2.5235	-0.01415	1.97693	-0.03009	2.43103	-0.1408
2.52411	-0.0141	1.97754	-0.03014	2.43103	-0.14139
2.52319	-0.0142	1.97784	-0.02998	2.43103	-0.1427
2.5235	-0.01415	1.97754	-0.03	2.43073	-0.14382
2.52319	-0.01411	1.97754	-0.03009	2.43011	-0.14508
2.52319	-0.01414	1.97845	-0.02989	2.43011	-0.14587
2.52289	-0.01416	1.97845	-0.02993	2.43011	-0.14696
2.52289	-0.01416	1.97784	-0.02993	2.42981	-0.14817
2.52258	-0.01425	1.97815	-0.0299	2.43011	-0.14945
2.52258	-0.01427	1.97876	-0.02982	2.43011	-0.15012
2.52228	-0.01429	1.97876	-0.02976	2.4292	-0.15158
2.52228	-0.01424	1.97906	-0.02972	2.4295	-0.15225
2.52258	-0.01418	1.97906	-0.02977	2.42889	-0.15361
2.52228	-0.01431	1.97968	-0.0298	2.4295	-0.15239
2.52106	-0.01434	1.97937	-0.02968	2.4292	-0.15356
2.52228	-0.01438	1.97937	-0.02959	2.42859	-0.15489
2.52106	-0.01436	1.98029	-0.02968	2.42889	-0.1565
2.52197	-0.01445	1.97968	-0.02992	2.42859	-0.15776
2.52136	-0.01449	1.97968	-0.02977	2.42859	-0.15875
2.52136	-0.01448	1.97968	-0.02961	2.42798	-0.16011
2.52045	-0.01441	1.97998	-0.02964	2.42859	-0.16144
2.52075	-0.01449	1.98029	-0.02948	2.42767	-0.16273
2.52014	-0.01446	1.98029	-0.02953	2.42767	-0.16416
2.52045	-0.01455	1.98059	-0.02961	2.42828	-0.16547
2.52075	-0.01451	1.98059	-0.02953	2.42798	-0.16666
2.52014	-0.01453	1.98151	-0.0294	2.42737	-0.16797
2.52014	-0.01452	1.9812	-0.02937	2.42615	-0.16933
2.51984	-0.01462	1.98151	-0.02922	2.42706	-0.17083
2.51953	-0.0146	1.9809	-0.02924	2.42676	-0.17249
2.51953	-0.01466	1.98181	-0.02924	2.42676	-0.17338
2.51953	-0.01496	1.98212	-0.02919	2.42645	-0.17509
2.51953	-0.01484	1.98181	-0.02919	2.42645	-0.17605
2.51923	-0.01486	1.98212	-0.02911	2.42584	-0.17758
2.51831	-0.01479	1.98212	-0.02887	2.42584	-0.17879
2.51862	-0.01481	1.98303	-0.02893	2.42615	-0.1802
2.51892	-0.01483	1.98273	-0.029	2.42554	-0.18154
2.51831	-0.01482	1.98364	-0.02905	2.42554	-0.18317
2.51831	-0.01481	1.98273	-0.02901	2.42523	-0.18436
2.51831	-0.01479	1.98303	-0.02906	2.42554	-0.18574
2.51831	-0.01477	1.98395	-0.02901	2.42554	-0.18722
2.5177	-0.01484	1.98334	-0.029	2.42462	-0.18858
2.51709	-0.01487	1.98334	-0.0289	2.42523	-0.1897
2.5177	-0.01484	1.98456	-0.02897	2.42462	-0.19118
2.5174	-0.01481	1.98364	-0.02893	2.42462	-0.19286
2.51709	-0.0149	1.98395	-0.02887	2.42432	-0.19437
2.51709	-0.01498	1.98456	-0.02889	2.42401	-0.19677
2.51678	-0.0145	1.98425	-0.02877	2.42401	-0.19793
2.51678	-0.01469	1.98456	-0.02884	2.4234	-0.19926
2.51617	-0.01484	1.98456	-0.02858	2.42432	-0.20079
2.51617	-0.01485	1.98456	-0.02863	2.4234	-0.20213
2.51617	-0.01487	1.98486	-0.02869	2.42371	-0.20346
2.51617	-0.01485	1.98486	-0.02861	2.4234	-0.20492
2.51556	-0.01494	1.98547	-0.02868	2.42279	-0.20685
2.51556	-0.01501	1.98517	-0.02866	2.4234	-0.20806
2.51556	-0.01497	1.98547	-0.02871	2.4234	-0.20959
2.51587	-0.01499	1.98578	-0.02835	2.42279	-0.21105
2.51556	-0.01506	1.98578	-0.02843	2.42279	-0.21251
2.51526	-0.01512	1.98578	-0.02848	2.42188	-0.21449
2.51495	-0.01513	1.98608	-0.02837	2.42218	-0.2158
2.51495	-0.01518	1.98639	-0.02856	2.42249	-0.21684
2.51495	-0.01521	1.98608	-0.02835	2.42157	-0.21847
2.51373	-0.01517	1.98608	-0.02834	2.42126	-0.21849
2.51434	-0.01518	1.987	-0.02837	2.42157	-0.2204
2.51404	-0.01528	1.98669	-0.0284	2.42157	-0.22195
2.51434	-0.01526	1.987	-0.02813	2.42188	-0.22341
2.51373	-0.01528	1.9873	-0.02827	2.42157	-0.22517
2.51404	-0.01521	1.9873	-0.02834	2.42126	-0.22707
2.51373	-0.01529	1.987	-0.02811	2.42096	-0.22863
2.51282	-0.0153	1.9873	-0.02822	2.42065	-0.23036
2.51312	-0.01527	1.9873	-0.02814	2.42004	-0.23189
2.51312	-0.01539	1.98822	-0.02805	2.42065	-0.2333
2.51312	-0.01542	1.98792	-0.02811	2.42035	-0.23471
2.51282	-0.01548	1.98822	-0.028	2.42035	-0.23686
2.51251	-0.01547	1.98822	-0.02806	2.42035	-0.23849
2.51282	-0.01552	1.98822	-0.02795	2.41943	-0.24049
2.51251	-0.01547	1.98883	-0.02798	2.41974	-0.24215
2.5119	-0.01553	1.98853	-0.02787	2.41974	-0.24358
2.5119	-0.01551	1.98944	-0.02785	2.41974	-0.24484
2.5116	-0.01553	1.98975	-0.02785	2.41882	-0.24665
2.5119	-0.01556	1.99005	-0.0279	2.41943	-0.24835
2.5116	-0.01559	1.98975	-0.02782	2.41882	-0.25021
2.51129	-0.01557	1.98975	-0.02821	2.41882	-0.25204
2.51099	-0.01564	1.98975	-0.02806	2.41913	-0.25421
2.51129	-0.01566	1.99066	-0.02797	2.41791	-0.25547
2.51129	-0.0157	1.98975	-0.02789	2.41821	-0.25725
2.5116	-0.01559	1.99036	-0.02774	2.41882	-0.2594
2.51038	-0.01568	1.98975	-0.02772	2.4176	-0.26104
2.51007	-0.01575	1.99127	-0.02774	2.41821	-0.26296
2.51007	-0.01575	1.99066	-0.02763	2.4176	-0.26492
2.50977	-0.01576	1.99036	-0.02761	2.41791	-0.26687
2.51007	-0.01584	1.99127	-0.02755	2.41821	-0.2683
2.50977	-0.01584	1.99097	-0.02751	2.4173	-0.27006
2.51007	-0.01591	1.99158	-0.0275	2.4173	-0.27226
2.51007	-0.01584	1.99127	-0.02748	2.41669	-0.27386
2.50916	-0.01621	1.99188	-0.02745	2.41699	-0.27574
2.50977	-0.01612	1.99066	-0.02734	2.4173	-0.27762
2.50946	-0.01615	1.99158	-0.02745	2.41638	-0.27972
2.50916	-0.01603	1.99219	-0.02714	2.41638	-0.2815
2.50916	-0.01619	1.9931	-0.02721	2.41608	-0.2837
2.50916	-0.01604	1.99249	-0.02713	2.41577	-0.28548
2.50793	-0.0161	1.99219	-0.02719	2.41608	-0.28758
2.50763	-0.01609	1.9931	-0.02716	2.41608	-0.28981
2.50763	-0.01616	1.9931	-0.02722	2.41516	-0.29119
2.50793	-0.0162	1.9931	-0.02705	2.41577	-0.2931
2.50824	-0.01624	1.9928	-0.02703	2.41547	-0.2951
2.50763	-0.01624	1.99341	-0.02718	2.41486	-0.29675
2.50763	-0.01625	1.99371	-0.02708	2.41486	-0.29853
2.50732	-0.01628	1.99371	-0.02714	2.41455	-0.30081
2.50763	-0.01636	1.99432	-0.02695	2.41455	-0.30303
2.50732	-0.01634	1.99432	-0.02706	2.41394	-0.30466
2.50702	-0.01633	1.99463	-0.02711	2.41455	-0.30689
2.50671	-0.01634	1.99432	-0.02684	2.41425	-0.30894
2.50702	-0.01631	1.99432	-0.02679	2.41486	-0.31107
2.50641	-0.01635	1.99463	-0.0269	2.41364	-0.3129
2.50641	-0.01642	1.99463	-0.02682	2.41394	-0.31495
2.5061	-0.0164	1.99463	-0.02692	2.41364	-0.3167
2.5058	-0.01637	1.99524	-0.0269	2.41364	-0.31866
2.50641	-0.01638	1.99554	-0.02674	2.41333	-0.32115
2.50549	-0.01644	1.99615	-0.02664	2.41302	-0.32303
2.5058	-0.01648	1.99524	-0.02663	2.41302	-0.32528
2.50549	-0.01657	1.99615	-0.02669	2.41241	-0.32736
2.50549	-0.01662	1.99585	-0.02666	2.41302	-0.32941
2.50519	-0.0166	1.99554	-0.02664	2.41272	-0.33153
2.50519	-0.01664	1.99615	-0.02661	2.41241	-0.33376
2.50458	-0.01667	1.99646	-0.02668	2.41241	-0.33628
2.50519	-0.01663	1.99615	-0.02645	2.41211	-0.33826
2.50427	-0.01664	1.99615	-0.02651	2.4118	-0.34019
2.50397	-0.01672	1.99646	-0.02658	2.4118	-0.34266
2.50427	-0.01663	1.99677	-0.02648	2.41119	-0.34473
2.50397	-0.0168	1.99677	-0.02643	2.4115	-0.34632
2.50397	-0.01671	1.99738	-0.02642	2.41211	-0.34891
2.50366	-0.0168	1.99738	-0.02629	2.41089	-0.35111
2.50397	-0.01674	1.99738	-0.02618	2.41058	-0.35339
2.50366	-0.01677	1.99768	-0.02627	2.41028	-0.35534
2.50275	-0.01682	1.99768	-0.02624	2.41089	-0.35816
2.50305	-0.01688	1.99799	-0.02629	2.41028	-0.3606
2.50366	-0.01691	1.99768	-0.02607	2.41028	-0.36233
2.50244	-0.01697	1.99799	-0.0261	2.41028	-0.36453
2.50275	-0.01692	1.99829	-0.02604	2.40967	-0.36696
2.50244	-0.01704	1.9986	-0.02594	2.40997	-0.36921
2.50275	-0.01692	1.9989	-0.02614	2.40967	-0.37151
2.50214	-0.01699	1.9989	-0.02597	2.40967	-0.37343
2.50244	-0.01681	1.9989	-0.0259	2.40967	-0.37613
2.50183	-0.01698	1.9986	-0.02591	2.40936	-0.37813
2.50183	-0.01706	1.99951	-0.02585	2.40906	-0.38045
2.50153	-0.01712	1.99951	-0.02585	2.40845	-0.3827
2.50122	-0.01706	1.99921	-0.02584	2.40875	-0.38545
2.50153	-0.01719	1.99951	-0.02576	2.40845	-0.38757
2.50153	-0.01716	2.00012	-0.02572	2.40784	-0.39022
2.50122	-0.01717	2.00012	-0.02563	2.40875	-0.39237
2.50092	-0.01723	1.99982	-0.02555	2.40814	-0.39462
2.50092	-0.01726	2.00043	-0.02582	2.40814	-0.39724
2.50061	-0.01725	2.00012	-0.02557	2.40784	-0.39976
2.5	-0.01731	2.00104	-0.02556	2.40814	-0.40193
2.50061	-0.0173	2.00134	-0.02553	2.40784	-0.4046
2.50031	-0.01736	2.00043	-0.02551	2.40753	-0.40718
2.5	-0.01739	2.00134	-0.02548	2.40814	-0.40994
2.49969	-0.01742	2.00134	-0.02539	2.40753	-0.41229
2.49969	-0.01748	2.00165	-0.02543	2.40723	-0.41447
2.49939	-0.01748	2.00195	-0.02544	2.40692	-0.41682
2.49969	-0.01751	2.00104	-0.02532	2.40662	-0.41978
2.49939	-0.01752	2.00195	-0.02486	2.40601	-0.42191
2.49969	-0.01753	2.00165	-0.02507	2.40601	-0.42428
2.49969	-0.01767	2.00195	-0.02518	2.40631	-0.42712
2.49908	-0.01761	2.00256	-0.02506	2.40601	-0.42989
2.49878	-0.01757	2.00287	-0.02521	2.40631	-0.4318
2.49969	-0.01769	2.00256	-0.02513	2.4057	-0.43447
2.49817	-0.0176	2.00287	-0.02512	2.40601	-0.43689
2.49847	-0.01779	2.00287	-0.02505	2.40479	-0.43963
2.49817	-0.01774	2.00317	-0.02501	2.4054	-0.44213
2.49725	-0.01778	2.00348	-0.02494	2.40509	-0.44487
2.49756	-0.01777	2.00317	-0.02483	2.40509	-0.44737
2.49725	-0.0179	2.00439	-0.02489	2.40479	-0.45029
2.49756	-0.01788	2.00378	-0.02498	2.40479	-0.45303
2.49756	-0.01763	2.00378	-0.02489	2.40509	-0.45493
2.49786	-0.0178	2.00378	-0.02488	2.40417	-0.45773
2.49725	-0.01777	2.0047	-0.02489	2.40387	-0.4601
2.49695	-0.01791	2.0047	-0.02473	2.40356	-0.4625
[truncated: 12,478 more rows]

## Sheet: Figure 3c
Voltage (V)	Current (mA)	log (|i|/A)	Electrode potential vs. Li|Li+ (V)	Voltage (V)	Current (mA)	log (|i|/A)	Electrode potential vs. Li|Li+ (V)	Voltage (V)	Current (mA)	log (|i|/A)	Electrode potential vs. Li|Li+ (V)
	0W		0W		90W		90W		180W		180W
2.5	-0.01739	-4.49594	2.45911	2.5	-0.01722	-3.92559	2.4295	2.5	0.01145	-4.23943	2.4469
2.49969	-0.01742	-4.49444	2.46033	2.49939	-0.01714	-3.92241	2.42798	2.49939	0.01119	-4.2359	2.44751
2.49969	-0.01748	-4.49309	2.45972	2.49878	-0.01733	-3.92147	2.42828	2.49939	0.01116	-4.2304	2.44659
2.49939	-0.01748	-4.49187	2.46063	2.49878	-0.01748	-3.91822	2.42828	2.49908	0.01081	-4.22709	2.44659
2.49969	-0.01751	-4.4912	2.46002	2.49878	-0.01731	-3.91603	2.42798	2.49847	0.01119	-4.2217	2.4469
2.49939	-0.01752	-4.48879	2.45972	2.49908	-0.01741	-3.91407	2.42737	2.49847	0.01089	-4.22098	2.44598
2.49969	-0.01753	-4.48879	2.45941	2.49786	-0.01767	-3.91105	2.42737	2.49908	0.01081	-4.21567	2.44629
2.49969	-0.01767	-4.48665	2.45911	2.49847	-0.01796	-3.90876	2.42737	2.49878	0.01064	-4.21197	2.44598
2.49908	-0.01761	-4.48532	2.4585	2.49878	-0.01803	-3.90665	2.42706	2.49817	0.01056	-4.21021	2.44629
2.49878	-0.01757	-4.48373	2.4585	2.49878	-0.01782	-3.90462	2.42706	2.49847	0.01038	-4.20642	2.44568
2.49969	-0.01769	-4.48201	2.4585	2.49817	-0.01785	-3.9026	2.42706	2.49786	0.0104	-4.19976	2.44568
2.49817	-0.0176	-4.4807	2.4588	2.49756	-0.01792	-3.90015	2.42676	2.49725	0.01024	-4.19942	2.44568
2.49847	-0.01779	-4.4786	2.45819	2.49786	-0.01802	-3.89832	2.42706	2.49756	0.01002	-4.19301	2.44507
2.49817	-0.01774	-4.48373	2.45819	2.49756	-0.01823	-3.89596	2.42645	2.49695	0.01007	-4.18782	2.44537
2.49725	-0.01778	-4.48254	2.45819	2.49664	-0.01838	-3.89429	2.42645	2.49725	0.01009	-4.18277	2.44476
2.49756	-0.01777	-4.47952	2.4585	2.49664	-0.01745	-3.8915	2.42584	2.49725	0.01001	-4.18	2.44446
2.49725	-0.0179	-4.47782	2.45758	2.49756	-0.01772	-3.8885	2.42645	2.49695	0.00977	-4.17659	2.44415
2.49756	-0.01788	-4.47573	2.45758	2.49695	-0.01797	-3.88586	2.42645	2.49725	0.00994	-4.17115	2.44446
2.49756	-0.01763	-4.47353	2.45758	2.49695	-0.01806	-3.88319	2.42554	2.49695	0.01001	-4.16954	2.44446
2.49786	-0.0178	-4.47211	2.45697	2.49725	-0.01808	-3.88217	2.42584	2.49695	0.0097	-4.16685	2.44507
2.49725	-0.01777	-4.46954	2.45728	2.49695	-0.01847	-3.8791	2.42493	2.49634	0.00945	-4.16134	2.44385
2.49695	-0.01791	-4.4689	2.45697	2.49603	-0.01838	-3.87706	2.42462	2.49603	0.00937	-4.15933	2.44446
2.49756	-0.01789	-4.46725	2.45667	2.49634	-0.01867	-3.87429	2.42523	2.49664	0.00935	-4.15348	2.44385
2.49603	-0.01787	-4.46674	2.45636	2.49664	-0.01876	-3.87364	2.42523	2.49634	0.00931	-4.152	2.44385
2.49695	-0.01801	-4.46433	2.45728	2.49573	-0.0186	-3.87079	2.42554	2.49603	0.00933	-4.14758	2.44354
2.49634	-0.01802	-4.46294	2.45605	2.49603	-0.01869	-3.86736	2.42432	2.49542	0.00918	-4.14442	2.44354
2.49664	-0.01808	-4.46092	2.45636	2.49542	-0.01908	-3.86566	2.42401	2.49542	0.00935	-4.14116	2.44385
2.49603	-0.0181	-4.45905	2.45636	2.49542	-0.01916	-3.86423	2.42462	2.49542	0.00915	-4.13525	2.44293
2.49542	-0.01822	-4.4573	2.45636	2.49512	-0.01893	-3.86132	2.42462	2.49481	0.00877	-4.13218	2.44293
2.49573	-0.0182	-4.45556	2.45514	2.49573	-0.01909	-3.8623	2.42371	2.49542	0.00901	-4.12942	2.44263
2.49573	-0.01823	-4.45407	2.45575	2.49481	-0.01922	-3.85908	2.42371	2.49481	0.00878	-4.12407	2.44232
2.49603	-0.01835	-4.45186	2.45575	2.49512	-0.01939	-3.85655	2.42371	2.49451	0.00887	-4.12056	2.44263
2.49512	-0.01835	-4.45051	2.45514	2.49512	-0.01961	-3.85459	2.4231	2.49451	0.00855	-4.11577	2.44263
2.49481	-0.01831	-4.44928	2.45514	2.49451	-0.01954	-3.85171	2.42371	2.4942	0.00854	-4.1121	2.44232
2.49451	-0.01836	-4.44758	2.45514	2.49451	-0.01977	-3.84983	2.4234	2.4939	0.00872	-4.10936	2.44171
2.49481	-0.01835	-4.44587	2.45483	2.4942	-0.01968	-3.84734	2.4231	2.49481	0.00855	-4.10579	2.44232
2.49451	-0.01841	-4.44394	2.45453	2.4942	-0.01979	-3.84542	2.42279	2.4939	0.00831	-4.10347	2.44171
2.4939	-0.01844	-4.44201	2.45422	2.49451	-0.0198	-3.8426	2.4231	2.4939	0.00851	-4.09952	2.44171
2.49451	-0.01845	-4.44129	2.45422	2.4942	-0.0201	-3.84016	2.42249	2.49359	0.00812	-4.09577	2.44202
2.49481	-0.01855	-4.43771	2.45361	2.49359	-0.01989	-3.8375	2.42188	2.49359	0.00826	-4.0935	2.44202
2.4942	-0.01853	-4.43711	2.45422	2.49298	-0.02024	-3.83574	2.42218	2.49329	0.00819	-4.09044	2.4408
2.4942	-0.0186	-4.43545	2.45331	2.49329	-0.02018	-3.83239	2.42188	2.49359	0.00781	-4.08635	2.4408
2.49359	-0.01868	-4.43333	2.45453	2.49329	-0.02038	-3.83103	2.42249	2.49298	0.00777	-4.07982	2.4408
2.49329	-0.01869	-4.43086	2.45331	2.49207	-0.02013	-3.82775	2.42188	2.49237	0.00808	-4.07894	2.44049
2.49268	-0.0187	-4.43028	2.45361	2.49298	-0.02048	-3.82568	2.42188	2.49268	0.00753	-4.07304	2.4408
2.4939	-0.01877	-4.42748	2.45331	2.49268	-0.02075	-3.82045	2.42157	2.49268	0.00745	-4.06915	2.44049
2.49329	-0.01884	-4.42585	2.45331	2.49268	-0.02063	-3.81864	2.42157	2.49268	0.0078	-4.06449	2.44019
2.49359	-0.01883	-4.42377	2.45331	2.49207	-0.0205	-3.81551	2.42157	2.49176	0.00768	-4.06379	2.44019
2.49329	-0.01887	-4.42297	2.4527	2.49298	-0.0206	-3.81375	2.42157	2.49176	0.00732	-4.05859	2.44049
2.49237	-0.01886	-4.41999	2.45239	2.49207	-0.02069	-3.81068	2.42126	2.49237	0.00763	-4.05502	2.43988
2.49237	-0.01898	-4.41873	2.4527	2.49176	-0.02079	-3.80911	2.42096	2.49176	0.00751	-4.05066	2.43958
2.49268	-0.01896	-4.41691	2.45239	2.49176	-0.02091	-3.80624	2.42035	2.49146	0.00712	-4.04837	2.43927
2.49237	-0.01898	-4.4151	2.45178	2.49207	-0.02091	-3.80349	2.42065	2.49176	0.00724	-4.04172	2.43896
2.49176	-0.01908	-4.41285	2.45239	2.49146	-0.02093	-3.80079	2.42004	2.49115	0.00724	-4.03934	2.43927
2.49268	-0.01914	-4.41106	2.45239	2.49176	-0.02104	-3.79893	2.42035	2.49146	0.00688	-4.03631	2.43866
2.49176	-0.01919	-4.40949	2.45239	2.49084	-0.02115	-3.79547	2.42004	2.49084	0.00694	-4.03339	2.43866
2.49176	-0.01916	-4.4086	2.45178	2.49115	-0.02131	-3.79371	2.41974	2.49054	0.00681	-4.03003	2.43866
2.49115	-0.01923	-4.40705	2.45148	2.49084	-0.02156	-3.79121	2.42004	2.49084	0.00669	-4.02636	2.43866
2.49054	-0.01923	-4.40561	2.45087	2.49115	-0.02137	-3.78968	2.41943	2.49054	0.00665	-4.02296	2.43896
2.49084	-0.01928	-4.40406	2.45117	2.49023	-0.02173	-3.78672	2.41913	2.49023	0.0066	-4.01904	2.43774
2.49146	-0.0193	-4.4011	2.45117	2.49023	-0.02157	-3.78468	2.41821	2.49054	0.00636	-4.01579	2.43835
2.49023	-0.01939	-4.39491	2.45117	2.49115	-0.02155	-3.78685	2.41882	2.49023	0.00639	-4.01126	2.43805
2.49023	-0.01946	-4.39276	2.45087	2.49023	-0.02187	-3.78399	2.41943	2.49023	0.00618	-4.0074	2.43774
2.49023	-0.01951	-4.39147	2.45056	2.48962	-0.02285	-3.78246	2.41913	2.48962	0.00605	-4.0059	2.43713
2.49084	-0.0195	-4.39073	2.44934	2.48993	-0.0225	-3.779	2.41882	2.48962	0.0062	-4.00305	2.43683
2.48993	-0.01958	-4.38743	2.44995	2.48993	-0.0225	-3.7771	2.41821	2.48932	0.00602	-3.99714	2.43744
2.49023	-0.02001	-4.38658	2.44965	2.48993	-0.02254	-3.77392	2.41852	2.48932	0.00602	-3.99525	2.43713
2.48993	-0.01994	-4.38542	2.45087	2.48932	-0.02259	-3.77078	2.41852	2.48871	0.00542	-3.99123	2.43713
2.48962	-0.01993	-4.38321	2.44934	2.48901	-0.02257	-3.76909	2.41791	2.48932	0.00553	-3.98873	2.43683
2.48962	-0.0199	-4.38174	2.44934	2.48962	-0.02263	-3.76678	2.41821	2.48901	0.00536	-3.98506	2.43683
2.48932	-0.01991	-4.38007	2.44995	2.48901	-0.02282	-3.76402	2.4176	2.48901	0.00516	-3.98063	2.43622
2.48932	-0.01982	-4.37789	2.44904	2.4884	-0.02276	-3.7615	2.41791	2.48901	0.00506	-3.97662	2.43652
2.4884	-0.01988	-4.37716	2.44873	2.4884	-0.02283	-3.75948	2.4176	2.4881	0.00521	-3.97351	2.43652
2.48871	-0.0199	-4.3751	2.44904	2.48932	-0.0231	-3.75647	2.4176	2.48871	0.00517	-3.97037	2.43652
2.48901	-0.01993	-4.37345	2.44904	2.4884	-0.02312	-3.75412	2.4173	2.48779	0.0049	-3.96698	2.43622
2.48871	-0.02006	-4.3713	2.44873	2.4881	-0.02319	-3.75186	2.4173	2.48779	0.00507	-3.96361	2.435
2.4884	-0.02013	-4.36937	2.44873	2.4881	-0.0232	-3.74936	2.41699	2.4881	0.00488	-3.9588	2.43591
2.4884	-0.02001	-4.37345	2.44873	2.4881	-0.02337	-3.74613	2.41669	2.48779	0.00497	-3.95558	2.43561
2.4884	-0.02016	-4.37069	2.44812	2.4881	-0.02362	-3.74393	2.41638	2.48718	0.00477	-3.95222	2.43561
2.4881	-0.02015	-4.36845	2.44812	2.48749	-0.02227	-3.74033	2.41669	2.48718	0.00464	-3.94761	2.43561
2.48779	-0.02017	-4.36653	2.44843	2.48779	-0.02297	-3.73814	2.41699	2.48657	0.00446	-3.94382	2.4353
2.48749	-0.02031	-4.36341	2.44781	2.48718	-0.02318	-3.73596	2.41608	2.48688	0.00443	-3.94112	2.43469
2.48749	-0.01981	-4.36191	2.44781	2.48749	-0.02339	-3.73283	2.41669	2.48657	0.00423	-3.9381	2.435
2.48749	-0.01996	-4.36002	2.44781	2.48779	-0.02382	-3.73067	2.41638	2.48657	0.00421	-3.93386	2.43469
2.48749	-0.02006	-4.35763	2.44751	2.48688	-0.02352	-3.72879	2.41577	2.48657	0.00402	-3.93092	2.435
2.48718	-0.02013	-4.35576	2.4472	2.48749	-0.02352	-3.72624	2.41547	2.48627	0.00402	-3.92672	2.43439
2.48718	-0.02011	-4.35418	2.4469	2.48627	-0.02378	-3.72446	2.41577	2.48627	0.00359	-3.92383	2.43408
2.48688	-0.02028	-4.35193	2.4469	2.48627	-0.02399	-3.72198	2.41516	2.48627	0.00398	-3.92085	2.43347
2.48657	-0.0203	-4.35057	2.4472	2.48627	-0.02436	-3.71933	2.41547	2.48596	0.00378	-3.91704	2.43347
2.48718	-0.02036	-4.34737	2.44598	2.48566	-0.02417	-3.71808	2.41486	2.48535	0.0035	-3.91296	2.43378
2.48627	-0.02041	-4.34602	2.44629	2.48627	-0.02421	-3.71566	2.41486	2.48596	0.00303	-3.91017	2.43378
2.48596	-0.02051	-4.34361	2.44659	2.48566	-0.02431	-3.71314	2.41486	2.48566	0.00329	-3.90879	2.43317
2.48566	-0.02055	-4.34199	2.44568	2.48566	-0.02448	-3.71097	2.41486	2.48505	0.00314	-3.90462	2.43317
2.48596	-0.02058	-4.33961	2.44568	2.48566	-0.02466	-3.70828	2.41394	2.48535	0.00301	-3.90066	2.43317
2.48596	-0.02056	-4.33724	2.44568	2.48566	-0.02495	-3.70613	2.41455	2.48474	0.00306	-3.89726	2.43256
2.48474	-0.02063	-4.33526	2.44598	2.48535	-0.02468	-3.70298	2.41394	2.48505	0.00303	-3.89405	2.43317
2.48566	-0.02076	-4.33273	2.44537	2.48535	-0.02478	-3.70097	2.41394	2.48444	0.00286	-3.89056	2.43256
2.48566	-0.02075	-4.33124	2.44598	2.48535	-0.02479	-3.69862	2.41364	2.48535	0.00262	-3.88786	2.43225
2.48566	-0.02081	-4.3292	2.44537	2.48474	-0.025	-3.69601	2.41394	2.48444	0.00252	-3.88326	2.43195
2.48535	-0.02085	-4.32753	2.44537	2.48474	-0.02516	-3.69388	2.41333	2.48383	0.00246	-3.88104	2.43225
2.48535	-0.02086	-4.32551	2.44537	2.48444	-0.02519	-3.69178	2.41302	2.48413	0.00257	-3.87674	2.43195
2.48444	-0.02088	-4.32312	2.44476	2.48413	-0.02523	-3.68916	2.41333	2.48322	0.00222	-3.87241	2.43164
2.48474	-0.02102	-4.3213	2.44415	2.48352	-0.02517	-3.68658	2.41394	2.48413	0.00219	-3.87008	2.43195
2.48444	-0.02102	-4.31921	2.44415	2.48444	-0.0258	-3.68497	2.41302	2.48322	0.00212	-3.85955	2.43134
2.48413	-0.02111	-4.31704	2.44415	2.48383	-0.02581	-3.68244	2.41333	2.48322	0.00207	-3.85745	2.43103
2.48413	-0.02114	-4.31506	2.44446	2.48352	-0.02601	-3.67954	2.41272	2.48352	0.00195	-3.85567	2.43134
2.48383	-0.02117	-4.31319	2.44385	2.48413	-0.02595	-3.67675	2.41241	2.48322	0.00171	-3.8514	2.43103
2.48383	-0.02114	-4.31096	2.44385	2.48352	-0.02629	-3.67459	2.41302	2.48291	0.00176	-3.84958	2.43103
2.48352	-0.02126	-4.30865	2.44385	2.48322	-0.02623	-3.6724	2.41211	2.48352	0.00158	-3.84558	2.43103
2.48352	-0.02132	-4.30654	2.44415	2.48291	-0.02624	-3.66607	2.41211	2.4823	0.00168	-3.84218	2.43073
2.48383	-0.02139	-4.30557	2.44324	2.48291	-0.02633	-3.6645	2.4115	2.4826	0.00136	-3.83839	2.43011
2.48291	-0.02145	-4.30373	2.44324	2.4826	-0.02646	-3.66198	2.4118	2.4823	0.00154	-3.83603	2.43011
2.48322	-0.0215	-4.3006	2.44324	2.4826	-0.02629	-3.65983	2.4115	2.4826	0.00121	-3.8328	2.43011
2.48291	-0.02158	-4.29869	2.44324	2.4826	-0.02645	-3.6577	2.41119	2.48199	0.00103	-3.82924	2.42981
2.4826	-0.02169	-4.29688	2.44293	2.4823	-0.0268	-3.65547	2.41119	2.4826	0.000888657	-3.8255	2.43011
2.4826	-0.02158	-4.29508	2.44293	2.48199	-0.02712	-3.65298	2.41119	2.48199	0.000939578	-3.82356	2.43011
2.4823	-0.0217	-4.29354	2.44293	2.48138	-0.02704	-3.65047	2.41119	2.48199	0.000533688	-3.81936	2.4292
2.48199	-0.0217	-4.29107	2.44171	2.48138	-0.02711	-3.64828	2.41119	2.48169	0.000457553	-3.81744	2.4295
2.4823	-0.02177	-4.28963	2.44232	2.48199	-0.02702	-3.64608	2.41058	2.48138	0.000614767	-3.81358	2.42889
2.48199	-0.02176	-4.28701	2.44202	2.48169	-0.02732	-3.64359	2.41119	2.48138	0.000443958	-3.81704	2.4295
2.48199	-0.02182	-4.28592	2.44232	2.48169	-0.02725	-3.64142	2.41028	2.48108	0.000178473	-3.81372	2.4292
2.48138	-0.02187	-4.2835	2.44171	2.48108	-0.0273	-3.63869	2.40997	2.48138	0.000233102	-3.80998	2.42859
2.48169	-0.02192	-4.28108	2.44202	2.48077	-0.02764	-3.63699	2.40967	2.48077	-0.000102585	-3.80549	2.42889
2.48169	-0.02201	-4.2791	2.44232	2.48108	-0.02777	-3.63485	2.40936	2.48016	-0.000169574	-3.802	2.42859
2.48169	-0.02197	-4.27663	2.4408	2.48138	-0.02793	-3.63298	2.40997	2.48047	-0.000416272	-3.79929	2.42859
2.48138	-0.02209	-4.27059	2.4411	2.48077	-0.02796	-3.63348	2.40875	2.48016	-0.000298856	-3.79558	2.42798
2.48138	-0.02214	-4.26833	2.44141	2.48077	-0.02816	-3.63136	2.40936	2.47955	-0.000460025	-3.79199	2.42859
2.48047	-0.02214	-4.26672	2.4408	2.48047	-0.02921	-3.62875	2.40967	2.47955	-0.000573981	-3.78853	2.42767
2.48016	-0.02228	-4.26488	2.44019	2.47955	-0.02906	-3.62637	2.40906	2.48016	-0.000652588	-3.78473	2.42767
2.48016	-0.02225	-4.26273	2.4408	2.48016	-0.02889	-3.62313	2.40906	2.47986	-0.00076778	-3.78128	2.42828
2.47986	-0.0227	-4.26114	2.44049	2.48047	-0.02883	-3.62104	2.40906	2.47955	-0.00117	-3.77817	2.42798
2.48016	-0.02269	-4.25822	2.44019	2.47986	-0.02892	-3.61854	2.40784	2.47986	-0.00122	-3.77477	2.42737
2.47986	-0.02265	-4.25665	2.43988	2.47925	-0.02903	-3.61674	2.40814	2.47925	-0.00133	-3.77127	2.42615
2.47986	-0.02265	-4.25508	2.44019	2.47894	-0.02899	-3.61382	2.40814	2.47864	-0.00106	-3.76741	2.42706
2.47955	-0.02263	-4.25236	2.43988	2.47925	-0.02889	-3.61126	2.40875	2.47955	-0.00123	-3.76324	2.42676
2.47986	-0.02265	-4.25096	2.43927	2.47894	-0.02913	-3.60864	2.40784	2.47894	-0.00139	-3.761	2.42676
2.47955	-0.02277	-4.24872	2.44019	2.47894	-0.02923	-3.60541	2.40753	2.47894	-0.00184	-3.75674	2.42645
2.47955	-0.02277	-4.2468	2.43866	2.47955	-0.02934	-3.60357	2.40784	2.47894	-0.00174	-3.75436	2.42645
2.47894	-0.02283	-4.24512	2.43896	2.47955	-0.0295	-3.60145	2.40784	2.47833	-0.00183	-3.75061	2.42584
2.47894	-0.0229	-4.24374	2.43958	2.47894	-0.02978	-3.59907	2.40692	2.47833	-0.00211	-3.74766	2.42584
2.47925	-0.02281	-4.24101	2.43896	2.47803	-0.02971	-3.59671	2.40692	2.47864	-0.00246	-3.74425	2.42615
2.47864	-0.02295	-4.24374	2.43896	2.47833	-0.02999	-3.59476	2.40723	2.47742	-0.00231	-3.74103	2.42554
2.47833	-0.02302	-4.24109	2.43835	2.47772	-0.02986	-3.59215	2.40723	2.47742	-0.00273	-3.73715	2.42554
2.47833	-0.02301	-4.23867	2.43835	2.47864	-0.02869	-3.58988	2.40662	2.47772	-0.00271	-3.73433	2.42523
2.47803	-0.02307	-4.23635	2.43866	2.47742	-0.02931	-3.58779	2.40723	2.47742	-0.00297	-3.73109	2.42554
2.47833	-0.02312	-4.23411	2.43835	2.47803	-0.02934	-3.58493	2.40692	2.47772	-0.00291	-3.72765	2.42554
2.47833	-0.0228	-4.23225	2.43744	2.47772	-0.02989	-3.58283	2.40601	2.47711	-0.00312	-3.7245	2.42462
2.47772	-0.02292	-4.22966	2.43774	2.47681	-0.02998	-3.58051	2.40601	2.47711	-0.0034	-3.72193	2.42523
2.47742	-0.02296	-4.22783	2.43774	2.47681	-0.02999	-3.57861	2.40631	2.47711	-0.00343	-3.71856	2.42462
2.47711	-0.0231	-4.22519	2.43744	2.4762	-0.03015	-3.57598	2.4057	2.4765	-0.00333	-3.71476	2.42462
2.47803	-0.02313	-4.22279	2.43774	2.47681	-0.0305	-3.57367	2.4057	2.47681	-0.00371	-3.71137	2.42432
2.47711	-0.02333	-4.2204	2.43744	2.4765	-0.03044	-3.57109	2.4054	2.4765	-0.00391	-3.70604	2.42401
2.47742	-0.02328	-4.21846	2.43683	2.47589	-0.03079	-3.56943	2.4057	2.4762	-0.00385	-3.70349	2.42401
2.47681	-0.02342	-4.21703	2.43713	2.4765	-0.03103	-3.56677	2.40509	2.47681	-0.00424	-3.70058	2.4234
2.47681	-0.02352	-4.21439	2.43683	2.4765	-0.03097	-3.56451	2.40448	2.47559	-0.00452	-3.69726	2.42432
2.47589	-0.02353	-4.21233	2.43622	2.4762	-0.03108	-3.56177	2.40509	2.47559	-0.00441	-3.69437	2.4234
2.47681	-0.02351	-4.21042	2.43622	2.47559	-0.03113	-3.55947	2.40448	2.47589	-0.00471	-3.69152	2.42371
2.4762	-0.0237	-4.2088	2.43652	2.47589	-0.03129	-3.5576	2.40479	2.47467	-0.00453	-3.68842	2.4234
2.4765	-0.02371	-4.20649	2.43591	2.47528	-0.03128	-3.55503	2.40479	2.47528	-0.00478	-3.68434	2.42279
2.47559	-0.0238	-4.20454	2.43561	2.47589	-0.03161	-3.55275	2.40448	2.47498	-0.00524	-3.68181	2.4234
2.47589	-0.02387	-4.20218	2.43591	2.47528	-0.03171	-3.55027	2.40417	2.47528	-0.00514	-3.67863	2.4234
2.47559	-0.02397	-4.20045	2.43561	2.47498	-0.03198	-3.54789	2.40417	2.47467	-0.00529	-3.67561	2.42279
2.4762	-0.02399	-4.19777	2.43561	2.47528	-0.03187	-3.54558	2.40387	2.47467	-0.00565	-3.67262	2.42279
2.47528	-0.02404	-4.19552	2.4353	2.47467	-0.03168	-3.54319	2.40387	2.47437	-0.00564	-3.66859	2.42188
2.47589	-0.02419	-4.19335	2.43469	2.47467	-0.03219	-3.54095	2.40326	2.47498	-0.00601	-3.66595	2.42218
2.47528	-0.02416	-4.19031	2.43561	2.47406	-0.0325	-3.53885	2.40387	2.47375	-0.00625	-3.66386	2.42249
2.47467	-0.02422	-4.18856	2.43439	2.47437	-0.03263	-3.53661	2.40326	2.47406	-0.00618	-3.66061	2.42157
2.47437	-0.02426	-4.18635	2.435	2.47375	-0.03271	-3.53383	2.40295	2.47406	-0.00639	-3.66057	2.42126
2.47406	-0.02441	-4.18383	2.43439	2.47467	-0.03284	-3.53158	2.40234	2.47406	-0.00661	-3.65679	2.42157
2.47498	-0.02443	-4.1823	2.43439	2.47375	-0.03288	-3.52935	2.40265	2.47406	-0.00664	-3.65374	2.42157
2.47467	-0.02448	-4.17954	2.43408	2.47406	-0.03287	-3.52746	2.40295	2.47345	-0.00679	-3.6509	2.42188
2.47406	-0.02455	-4.17751	2.43378	2.47253	-0.03308	-3.52508	2.40234	2.47375	-0.007	-3.64749	2.42157
2.47406	-0.02459	-4.17561	2.43439	2.47345	-0.03308	-3.52252	2.40204	2.47345	-0.00691	-3.64384	2.42126
2.47314	-0.02471	-4.17354	2.43347	2.47345	-0.03324	-3.51757	2.40234	2.47345	-0.00711	-3.64087	2.42096
2.47375	-0.02466	-4.17089	2.43347	2.47284	-0.03347	-3.51564	2.40204	2.47314	-0.00724	-3.63759	2.42065
2.47284	-0.02476	-4.16858	2.43286	2.47314	-0.03351	-3.5133	2.40173	2.47284	-0.00734	-3.63472	2.42004
2.47284	-0.02484	-4.1673	2.43347	2.47284	-0.03371	-3.51144	2.40173	2.47223	-0.00768	-3.63209	2.42065
2.47345	-0.02497	-4.16545	2.43347	2.47253	-0.03395	-3.5094	2.40234	2.47223	-0.00771	-3.62947	2.42035
2.47284	-0.02501	-4.16254	2.43256	2.47192	-0.0339	-3.50723	2.40173	2.47253	-0.0079	-3.62551	2.42035
2.47223	-0.02505	-4.1609	2.43286	2.47253	-0.0343	-3.50504	2.40143	2.47223	-0.00827	-3.62253	2.42035
2.47253	-0.02516	-4.1587	2.43225	2.47192	-0.03427	-3.50263	2.40021	2.47162	-0.00856	-3.6189	2.41943
2.47284	-0.02519	-4.15614	2.43256	2.47223	-0.03422	-3.50026	2.40082	2.47162	-0.00868	-3.61592	2.41974
2.47253	-0.02517	-4.15397	2.43225	2.47192	-0.03437	-3.49813	2.40112	2.47192	-0.00845	-3.61336	2.41974
2.47253	-0.02521	-4.15193	2.43256	2.47223	-0.03448	-3.49553	2.40021	2.47192	-0.00872	-3.61112	2.41974
2.47223	-0.02533	-4.15021	2.43256	2.47162	-0.0348	-3.49313	2.40021	2.47101	-0.00882	-3.60792	2.41882
2.47162	-0.02541	-4.14758	2.43256	2.47162	-0.03468	-3.49117	2.40051	2.47131	-0.00939	-3.60494	2.41943
2.47192	-0.02546	-4.14521	2.43195	2.47131	-0.03513	-3.48879	2.40021	2.47101	-0.00937	-3.6017	2.41882
2.47192	-0.02553	-4.14321	2.43195	2.47192	-0.03518	-3.48664	2.40021	2.47131	-0.00947	-3.59853	2.41882
2.47223	-0.02556	-4.14134	2.43103	2.47162	-0.03555	-3.48492	2.3996	2.4707	-0.00971	-3.59481	2.41913
2.47101	-0.02562	-4.13608	2.43134	2.4707	-0.03566	-3.48513	2.3999	2.4704	-0.011	-3.59266	2.41791
2.47162	-0.02574	-4.13419	2.43164	2.4707	-0.03577	-3.48321	2.39929	2.4704	-0.01113	-3.58964	2.41821
2.47131	-0.02577	-4.13188	2.43134	2.47009	-0.03714	-3.48088	2.39929	2.4707	-0.01085	-3.58603	2.41882
2.47101	-0.02583	-4.12954	2.43073	2.4704	-0.0368	-3.47855	2.39929	2.4704	-0.01087	-3.58329	2.4176
2.4704	-0.02595	-4.12796	2.43011	2.4704	-0.03687	-3.47645	2.39838	2.46979	-0.01082	-3.58011	2.41821
2.47101	-0.02639	-4.12598	2.43042	2.4704	-0.03697	-3.47415	2.39899	2.46979	-0.01106	-3.57689	2.4176
2.4707	-0.02633	-4.12396	2.43073	2.46948	-0.03698	-3.47185	2.39838	2.46979	-0.01131	-3.5737	2.41791
2.46979	-0.0264	-4.12211	2.43011	2.46948	-0.03688			2.46948	-0.01163	-3.57138	2.41821
2.4704	-0.02645	-4.11987	2.42981	2.47009	-0.03701			2.46918	-0.01142	-3.56854	2.4173
2.47009	-0.0265	-4.11822	2.42981	2.46979	-0.03714			2.46948	-0.01176	-3.56502	2.4173
2.46979	-0.02651	-4.11554	2.42981	2.46918	-0.03735			2.46948	-0.01148	-3.56247	2.41669
2.46887	-0.02665	-4.11311	2.42981	2.46918	-0.03742			2.46887	-0.01204	-3.5595	2.41699
2.46887	-0.02665	-4.11148	2.42889	2.46979	-0.03732			2.46948	-0.01221
2.46887	-0.02668	-4.10936	2.4292	2.46796	-0.03742			2.46826	-0.01252
2.46887	-0.02674	-4.10757	2.42889	2.46887	-0.03763			2.46857	-0.0125
2.46857	-0.02683	-4.10557	2.4292	2.46857	-0.03753			2.46857	-0.01286
2.46918	-0.02688	-4.10331	2.4292	2.46857	-0.03764			2.46826	-0.01149
2.46826	-0.02714	-4.10095	2.42859	2.46796	-0.03788			2.46826	-0.01208
2.46826	-0.02707	-4.09849	2.42889	2.46887	-0.03805			2.46735	-0.01249
2.46887	-0.02704	-4.09686	2.42828	2.46796	-0.03803			2.46826	-0.01311
2.46796	-0.02717	-4.09442	2.42828	2.46765	-0.03819			2.46765	-0.01312
2.46796	-0.02725	-4.09264	2.42859	2.46796	-0.03829			2.46765	-0.0137
2.46796	-0.02735	-4.09103	2.42798	2.46674	-0.03867			2.46735	-0.01398
2.46765	-0.02744	-4.08863	2.42798	2.46765	-0.03866			2.46735	-0.01402
2.46735	-0.02745	-4.0865	2.42798	2.46735	-0.03871			2.46674	-0.01402
2.46765	-0.02765	-4.08455	2.42798	2.46704	-0.03909			2.46704	-0.01427
2.46704	-0.02759	-4.08276	2.42737	2.46704	-0.03919			2.46643	-0.01472
2.46643	-0.02777	-4.08014	2.42706	2.46643	-0.03935			2.46613	-0.01511
2.46704	-0.02784	-4.07779	2.42676	2.46674	-0.03959			2.46643	-0.01503
2.46704	-0.02791	-4.07541	2.42737	2.46674	-0.03976			2.46582	-0.01554
2.46674	-0.02802	-4.07366	2.42706	2.46643	-0.03971			2.46552	-0.01564
2.46643	-0.02805	-4.0714	2.42645	2.46613	-0.04003			2.46643	-0.01592
2.46643	-0.02826	-4.06976	2.42676	2.46582	-0.04027			2.46613	-0.01592
2.46613	-0.02827	-4.06737	2.42676	2.46582	-0.0403			2.46613	-0.01635
2.46582	-0.0284	-4.0655	2.42615	2.46552	-0.04043			2.46552	-0.01665
2.46613	-0.0284	-4.06339	2.42645	2.46552	-0.04053			2.46582	-0.01665
2.46613	-0.02844	-4.06123	2.42615	2.46521	-0.04061			2.46521	-0.01668
2.46552	-0.02856	-4.05894	2.42554	2.46552	-0.04082			2.4649	-0.01733
2.46552	-0.02863	-4.05735	2.42523	2.4649	-0.0409			2.4646	-0.01697
2.46552	-0.02866	-4.05537	2.42615	2.46521	-0.04106			2.4649	-0.01748
2.46521	-0.02871	-4.05286	2.42523	2.46521	-0.04114			2.4646	-0.01746
2.46552	-0.02884	-4.05076	2.42462	2.4649	-0.04142			2.46368	-0.01813
2.46399	-0.02885	-4.0492	2.42523	2.46429	-0.04169			2.46399	-0.01826
2.46429	-0.02892	-4.04716	2.42432	2.46368	-0.04182			2.46429	-0.0185
2.46429	-0.02902	-4.04503	2.42462	2.46338	-0.04209			2.46368	-0.01855
2.46399	-0.02912	-4.04268	2.42432	2.46368	-0.04214			2.46368	-0.01917
2.46429	-0.02927	-4.04091	2.42432	2.46429	-0.04261			2.46429	-0.01898
2.46429	-0.02932	-4.03886	2.42432	2.46399	-0.04246			2.46368	-0.01949
2.46399	-0.02945	-4.03787	2.42432	2.46368	-0.04277			2.46307	-0.02062
2.46368	-0.0295	-4.03579	2.42432	2.46307	-0.04285			2.46368	-0.02069
2.46368	-0.02962	-4.03381	2.42371	2.46338	-0.04232			2.46307	-0.02073
2.46368	-0.02975	-4.03152	2.42371	2.46368	-0.04272			2.46277	-0.02103
2.46399	-0.02978	-4.02923	2.4234	2.46246	-0.04292			2.46246	-0.02094
2.46277	-0.02966	-4.02733	2.4231	2.46307	-0.04329			2.46307	-0.02091
2.46307	-0.02964	-4.02553	2.4231	2.46277	-0.0434			2.46246	-0.02149
2.46277	-0.02987	-4.02315	2.4231	2.46216	-0.04355			2.46246	-0.02163
2.46338	-0.02999	-4.02104	2.4231	2.46277	-0.04395			2.46216	-0.02198
2.46246	-0.03009	-4.01909	2.42279	2.46185	-0.04406			2.46185	-0.02209
2.46246	-0.03013	-4.01669	2.42218	2.46185	-0.04401			2.46185	-0.022
2.46277	-0.03027	-4.01444	2.42279	2.46124	-0.04435			2.46246	-0.02229
2.46185	-0.03039	-4.01265	2.42218	2.46185	-0.04453			2.46124	-0.02275
2.46155	-0.03052	-4.01028	2.42279	2.46155	-0.0445			2.46094	-0.02329
2.46155	-0.0306	-4.00846	2.42218	2.46155	-0.04485			2.46155	-0.02327
2.46155	-0.03078	-4.00612	2.42157	2.46124	-0.04498			2.46033	-0.02374
2.46185	-0.03091	-4.00309	2.42188	2.46124	-0.04521			2.46063	-0.02395
2.46155	-0.03092	-4.00144	2.42188	2.46033	-0.04529			2.46063	-0.0242
2.46063	-0.03102	-3.99922	2.42157	2.46094	-0.04622			2.46063	-0.02439
2.46094	-0.03116	-3.99727	2.42157	2.46094	-0.04632			2.46033	-0.02456
2.46063	-0.03128	-3.99533	2.42096	2.46094	-0.04637			2.46002	-0.02494
2.46063	-0.03164	-3.99349	2.42035	2.46033	-0.04646			2.45972	-0.02532
2.46094	-0.03172	-3.99136	2.42096	2.46002	-0.04676			2.45941	-0.02541
2.46033	-0.03181	-3.98945	2.42004	2.46033	-0.04696			2.46002	-0.02568
2.45911	-0.03192			2.45972	-0.04713			2.45941	-0.02598
2.46033	-0.03203			2.45941	-0.04732			2.45972	-0.0264
2.45972	-0.03213			2.45941	-0.04714			2.45911	-0.02657
2.46063	-0.03222			2.45941	-0.04737			2.4588	-0.02738
2.46002	-0.03227			2.45941	-0.04748			2.4585	-0.02733
2.45972	-0.03245			2.45911	-0.04753			2.4585	-0.02748
2.45941	-0.03245			2.4588	-0.04753			2.4588	-0.02781
2.45911	-0.03261			2.4588	-0.04774			2.4585	-0.02816
2.4585	-0.03271			2.4585	-0.04813			2.4585	-0.02833
2.4585	-0.03283			2.45911	-0.04838			2.45819	-0.02851
2.4585	-0.03296			2.45758	-0.04719			2.45819	-0.02902
2.4588	-0.03306			2.45758	-0.04787			2.45819	-0.02929
2.45819	-0.03322			2.45789	-0.04819			2.45819	-0.02957
2.45819	-0.03283			2.45758	-0.04843			2.45789	-0.02997
2.45819	-0.03292			2.45728	-0.04875			2.45697	-0.03041
2.4585	-0.03315			2.45758	-0.04921			2.45728	-0.03073
2.45758	-0.03328			2.45697	-0.04932			2.45667	-0.03089
2.45758	-0.03344			2.45667	-0.04961			2.45667	-0.03131
2.45758	-0.03361			2.45758	-0.05			2.45667	-0.03152
2.45697	-0.03372			2.45728	-0.05011			2.45636	-0.03201
2.45728	-0.03392			2.45697	-0.0504			2.45697	-0.03242
2.45697	-0.03397			2.45636	-0.05029			2.45636	-0.0326
2.45667	-0.0341			2.45636	-0.05027			2.45605	-0.03314
2.45636	-0.03414			2.45697	-0.05064			2.45636	-0.03336
2.45728	-0.03433			2.45605	-0.0509			2.45636	-0.03353
2.45605	-0.03444			2.45636	-0.05127			2.45544	-0.03427
2.45636	-0.0346			2.45636	-0.05143			2.45575	-0.03441
2.45636	-0.03475			2.45575	-0.05159			2.45514	-0.03461
2.45636	-0.03489			2.45575	-0.05171			2.45575	-0.03496
2.45514	-0.03503			2.45544	-0.05221			2.45544	-0.03526
2.45575	-0.03515			2.45453	-0.05245			2.45514	-0.03563
2.45575	-0.03533			2.45514	-0.05242			2.45483	-0.03594
2.45514	-0.03544			2.45453	-0.05288			2.45453	-0.0363
2.45514	-0.03554			2.45483	-0.05311			2.45514	-0.03659
2.45514	-0.03568			2.45453	-0.05337			2.45453	-0.03662
2.45483	-0.03582			2.45544	-0.05366			2.45422	-0.03733
2.45453	-0.03598			2.45483	-0.05392			2.45392	-0.03744
2.45422	-0.03614			2.45361	-0.05414			2.45422	-0.03803
2.45422	-0.0362			2.45422	-0.0543			2.45392	-0.03872
2.45361	-0.0365			2.45392	-0.05445			2.45331	-0.03924
2.45422	-0.03655			2.45361	-0.05472			2.45392	-0.0392
2.45331	-0.03669			2.45392	-0.05469			2.45361	-0.03991
2.45453	-0.03687			2.453	-0.05496			2.453	-0.04044
2.45331	-0.03708			2.453	-0.05519			2.45331	-0.04043
2.45361	-0.03713			2.453	-0.05551			2.4527	-0.04123
2.45331	-0.03737			2.4527	-0.05561			2.45239	-0.04116
2.45331	-0.03751			2.45331	-0.05601			2.4527	-0.04148
2.45331	-0.03769			2.4527	-0.05616			2.4527	-0.04222
2.4527	-0.03776			2.4527	-0.05629			2.45239	-0.04281
2.45239	-0.03802			2.45209	-0.05683			2.4527	-0.04295
2.4527	-0.03813			2.4527	-0.05682			2.45148	-0.0434
2.45239	-0.03829			2.45148	-0.05725			2.45178	-0.044
2.45178	-0.03845			2.45148	-0.05725			2.45117	-0.04412
2.45239	-0.03865			2.45239	-0.0574			2.45117	-0.04445
2.45239	-0.03881			2.45178	-0.05783			2.45209	-0.045
2.45239	-0.03895			2.45148	-0.05824			2.45087	-0.04579
2.45178	-0.03903			2.45148	-0.0583			2.45148	-0.04567
2.45148	-0.03917			2.45087	-0.05845			2.45087	-0.04628
2.45087	-0.0393			2.45117	-0.06014			2.45026	-0.04669
2.45117	-0.03944			2.45026	-0.06009			2.45056	-0.04706
2.45117	-0.03971			2.45026	-0.06045			2.45026	-0.0475
2.45117	-0.04028			2.45056	-0.0604			2.44995	-0.04801
2.45087	-0.04048			2.44995	-0.06051			2.45087	-0.04825
2.45056	-0.0406			2.45026	-0.06058			2.45026	-0.0484
2.44934	-0.04067			2.44995	-0.06111			2.44995	-0.04902
2.44995	-0.04098			2.45026	-0.06104			2.44995	-0.04941
2.44965	-0.04106			2.44995	-0.06135			2.44965	-0.05033
2.45087	-0.04117			2.44965	-0.06158			2.44904	-0.05124
2.44934	-0.04138			2.44995	-0.06177			2.44873	-0.05124
2.44934	-0.04152			2.44904	-0.06193			2.44904	-0.05149
2.44995	-0.04168			2.44904	-0.06222			2.44873	-0.05218
2.44904	-0.04189			2.44873	-0.06267			2.44843	-0.05265
2.44873	-0.04196			2.44904	-0.06272			2.44904	-0.05278
2.44904	-0.04216			2.44934	-0.06332			2.44873	-0.05369
2.44904	-0.04232			2.44812	-0.06166			2.44843	-0.05421
2.44873	-0.04253			2.44873	-0.0623			2.44812	-0.05483
2.44873	-0.04272			2.44812	-0.063			2.44751	-0.0552
2.44873	-0.04232			2.44781	-0.0633			2.44781	-0.05577
2.44812	-0.04259			2.44812	-0.06359			2.4472	-0.05591
2.44812	-0.04281			2.44751	-0.06435			2.44751	-0.05663
2.44843	-0.043			2.44751	-0.06472			2.44751	-0.05695
2.44781	-0.04331			2.4469	-0.06472			2.4469	-0.05762
2.44781	-0.04346			2.4472	-0.06542			2.44751	-0.05809
2.44781	-0.04365			2.4472	-0.06569			2.44659	-0.05883
2.44751	-0.04389			2.4469	-0.06574			2.44659	-0.05928
2.4472	-0.04408			2.4469	-0.06612			2.4469	-0.06002
2.4469	-0.04424			2.44629	-0.06659			2.44598	-0.06012
2.4469	-0.04447			2.44629	-0.06679			2.44629	-0.06086
2.4472	-0.04461			2.44659	-0.06738			2.44598	-0.06138
2.44598	-0.04494			2.44629	-0.06754			2.44629	-0.06163
2.44629	-0.04508			2.44568	-0.06769			2.44568	-0.06217
2.44659	-0.04533			2.44568	-0.06791			2.44568	-0.06313
2.44568	-0.0455			2.44507	-0.06819			2.44568	-0.06318
2.44568	-0.04575			2.44537	-0.06848			2.44507	-0.06412
2.44568	-0.046			2.44537	-0.06919			2.44537	-0.06489
2.44598	-0.04621			2.44507	-0.06937			2.44476	-0.06565
2.44537	-0.04648			2.44507	-0.06971			2.44446	-0.06607
2.44598	-0.04664			2.44537	-0.06959			2.44415	-0.06659
2.44537	-0.04686			2.44446	-0.07022			2.44446	-0.06743
2.44537	-0.04704			2.44476	-0.07046			2.44446	-0.06768
2.44537	-0.04726			2.44446	-0.0708			2.44507	-0.0681
2.44476	-0.04752			2.44476	-0.07114			2.44385	-0.06897
2.44415	-0.04772			2.44446	-0.07124			2.44446	-0.06929
2.44415	-0.04795			2.44415	-0.07179			2.44385	-0.07023
2.44415	-0.04819			2.44415	-0.07211			2.44385	-0.07047
2.44446	-0.04841			2.44354	-0.07243			2.44354	-0.07119
2.44385	-0.04862			2.44324	-0.07303			2.44354	-0.07171
2.44385	-0.04887			2.44354	-0.07338			2.44385	-0.07225
2.44385	-0.04913			2.44354	-0.0735			2.44293	-0.07324
2.44415	-0.04937			2.44324	-0.07364			2.44293	-0.07376
2.44324	-0.04948			2.44324	-0.07396			2.44263	-0.07423
2.44324	-0.04969			2.44293	-0.07458			2.44232	-0.07515
2.44324	-0.05005			2.44263	-0.07466			2.44263	-0.07576
2.44324	-0.05027			2.44202	-0.07498			2.44263	-0.0766
2.44293	-0.05048			2.44324	-0.07546			2.44232	-0.07725
2.44293	-0.05069			2.44232	-0.07585			2.44171	-0.07774
2.44293	-0.05087			2.44171	-0.07574			2.44232	-0.07838
2.44171	-0.05116			2.44171	-0.07638			2.44171	-0.0788
2.44232	-0.05133			2.44171	-0.07646			2.44171	-0.07952
2.44202	-0.05164			2.44141	-0.07691			2.44202	-0.08021
2.44232	-0.05177			2.44141	-0.0774			2.44202	-0.08063
2.44171	-0.05206			2.44171	-0.0777			2.4408	-0.0812
2.44202	-0.05235			2.4411	-0.07956			2.4408	-0.08197
2.44232	-0.05259			2.4408	-0.07972			2.4408	-0.08321
2.4408	-0.05289			2.4408	-0.08014			2.44049	-0.08338
2.4411	-0.05363			2.4411	-0.08025			2.4408	-0.08452
2.44141	-0.05391			2.44049	-0.08061			2.44049	-0.08528
2.4408	-0.05411			2.44019	-0.08087			2.44019	-0.0862
2.44019	-0.05434			2.43988	-0.08103			2.44019	-0.08634
2.4408	-0.05461			2.43988	-0.08137			2.44049	-0.08738
2.44049	-0.05481			2.44019	-0.08185			2.43988	-0.0881
2.44019	-0.05518			2.44049	-0.08211			2.43958	-0.08899
2.43988	-0.05538			2.43958	-0.08241			2.43927	-0.08946
2.44019	-0.05558			2.43988	-0.08259			2.43896	-0.09084
2.43988	-0.05593			2.43896	-0.08325			2.43927	-0.09134
2.43927	-0.05611			2.43958	-0.08375			2.43866	-0.09198
2.44019	-0.0564			2.43835	-0.08382			2.43866	-0.0926
2.43866	-0.05665			2.43958	-0.08401			2.43866	-0.09332
2.43896	-0.05687			2.43805	-0.08274			2.43866	-0.09411
2.43958	-0.05705			2.43866	-0.0832			2.43896	-0.09485
2.43896	-0.05741			2.43835	-0.0842			2.43774	-0.09571
2.43896	-0.05705			2.43866	-0.08459			2.43835	-0.09643
2.43835	-0.0574			2.43774	-0.08509			2.43805	-0.09744
2.43835	-0.05772			2.43835	-0.08551			2.43774	-0.09831
2.43866	-0.05803			2.43774	-0.08588			2.43713	-0.09865
2.43835	-0.05833			2.43805	-0.08653			2.43683	-0.0993
2.43744	-0.05858			2.43774	-0.08704			2.43744	-0.10066
2.43774	-0.05893			2.43805	-0.08748			2.43713	-0.1011
2.43774	-0.05918			2.43774	-0.08796			2.43713	-0.10204
2.43744	-0.05954			2.43713	-0.08869			2.43683	-0.10263
2.43774	-0.05987			2.43652	-0.08895			2.43683	-0.1035
2.43744	-0.0602			2.43622	-0.08948			2.43622	-0.10456
2.43683	-0.06047			2.43652	-0.08988			2.43652	-0.10553
2.43713	-0.06067			2.43652	-0.09045			2.43652	-0.10629
2.43683	-0.06104			2.43652	-0.09075			2.43652	-0.10706
2.43622	-0.06133			2.43561	-0.0912			2.43622	-0.1079
2.43622	-0.0616			2.4353	-0.09167			2.435	-0.10874
2.43652	-0.06183			2.43561	-0.09204			2.43591	-0.10995
2.43591	-0.06216			2.43561	-0.09248			2.43561	-0.11077
2.43561	-0.06244			2.43591	-0.09307			2.43561	-0.11163
2.43591	-0.06278			2.4353	-0.09361			2.43561	-0.11282
2.43561	-0.06303			2.43561	-0.09416			2.4353	-0.11381
2.43561	-0.06342			2.4353	-0.09466			2.43469	-0.11452
2.4353	-0.06375			2.4353	-0.09517			2.435	-0.11532
2.43469	-0.06407			2.4353	-0.09575			2.43469	-0.11645
2.43561	-0.06452			2.43439	-0.09586			2.435	-0.11724
2.43439	-0.06478			2.43347	-0.09628			2.43439	-0.11838
2.435	-0.06511			2.43408	-0.09722			2.43408	-0.11917
2.43439	-0.06549			2.43408	-0.09772			2.43347	-0.11999
2.43439	-0.06572			2.43378	-0.09804			2.43347	-0.12105
2.43408	-0.06614			2.43378	-0.09856			2.43378	-0.12219
2.43378	-0.06645			2.43408	-0.09898			2.43378	-0.12298
2.43439	-0.06674			2.43347	-0.09946			2.43317	-0.12337
2.43347	-0.06706			2.43317	-0.09998			2.43317	-0.12456
2.43347	-0.06747			2.43378	-0.10069			2.43317	-0.1257
2.43286	-0.06783			2.43347	-0.10116			2.43256	-0.12669
2.43347	-0.06803			2.43317	-0.10172			2.43317	-0.12763
2.43347	-0.06832			2.43286	-0.10225			2.43256	-0.12866
2.43256	-0.06878			2.43256	-0.10272			2.43225	-0.12946
2.43286	-0.06904			2.43317	-0.10345			2.43195	-0.13084
2.43225	-0.06939			2.43225	-0.10404			2.43225	-0.13151
2.43256	-0.0698			2.43195	-0.10449			2.43195	-0.13282
2.43225	-0.07015			2.43134	-0.10498			2.43164	-0.13415
2.43256	-0.07048			2.43134	-0.10551			2.43195	-0.13487
2.43256	-0.07076			2.43134	-0.10633			2.43134	-0.13818
2.43256	-0.07119			2.43134	-0.1068			2.43103	-0.13885
2.43195	-0.07158			2.43164	-0.10906			2.43134	-0.13942
2.43195	-0.07191			2.43134	-0.10927			2.43103	-0.1408
2.43103	-0.07222			2.43164	-0.10977			2.43103	-0.14139
2.43134	-0.0731			2.43103	-0.11001			2.43103	-0.1427
2.43164	-0.07342			2.43073	-0.11044			2.43073	-0.14382
2.43134	-0.07381			2.43103	-0.11098			2.43011	-0.14508
2.43073	-0.07421			2.43103	-0.11169			2.43011	-0.14587
2.43011	-0.07448			2.43042	-0.11215			2.43011	-0.14696
2.43042	-0.07482			2.4295	-0.11273			2.42981	-0.14817
2.43073	-0.07517			2.42981	-0.11338			2.43011	-0.14945
2.43011	-0.07549			2.42981	-0.11373			2.43011	-0.15012
2.42981	-0.07588			2.43042	-0.11412			2.4292	-0.15158
2.42981	-0.07617			2.4295	-0.11469			2.4295	-0.15225
2.42981	-0.07664			2.42981	-0.11525			2.42889	-0.15361
2.42981	-0.07707			2.4295	-0.11565			2.4295	-0.15239
2.42889	-0.07736			2.4292	-0.1164			2.4292	-0.15356
2.4292	-0.07774			2.4292	-0.11701			2.42859	-0.15489
2.42889	-0.07806			2.4292	-0.11794			2.42889	-0.1565
2.4292	-0.07842			2.42889	-0.11796			2.42859	-0.15776
2.4292	-0.07883			2.4295	-0.11869			2.42859	-0.15875
2.42859	-0.07926			2.42798	-0.11956			2.42798	-0.16011
2.42889	-0.07971			2.42828	-0.11982			2.42859	-0.16144
2.42828	-0.08001			2.42828	-0.12072			2.42767	-0.16273
2.42828	-0.08046			2.42798	-0.12133			2.42767	-0.16416
2.42859	-0.08079			2.42737	-0.12188			2.42828	-0.16547
2.42798	-0.08109			2.42737	-0.12273			2.42798	-0.16666
2.42798	-0.08154			2.42737	-0.12338			2.42737	-0.16797
2.42798	-0.08194			2.42706	-0.12398			2.42615	-0.16933
2.42798	-0.08231			2.42706	-0.12456			2.42706	-0.17084
2.42737	-0.08265			2.42706	-0.12514			2.42676	-0.17249
2.42706	-0.08315			2.42676	-0.12585			2.42676	-0.17338
2.42676	-0.0836			2.42706	-0.12638			2.42645	-0.17509
2.42737	-0.08406			2.42645	-0.12707			2.42645	-0.17605
2.42706	-0.0844			2.42645	-0.12756			2.42584	-0.17758
2.42645	-0.08484			2.42584	-0.12838			2.42584	-0.17879
2.42676	-0.08516			2.42645	-0.12927			2.42615	-0.1802
2.42676	-0.08563			2.42645	-0.13006			2.42554	-0.18154
2.42615	-0.086			2.42554	-0.13086			2.42554	-0.18317
2.42645	-0.08642			2.42584	-0.13117			2.42523	-0.18436
2.42615	-0.08685			2.42493	-0.1321			2.42554	-0.18574
2.42554	-0.08731			2.42462	-0.13272			2.42554	-0.18722
2.42523	-0.08763			2.42523	-0.13357			2.42462	-0.18858
2.42615	-0.08803			2.42523	-0.13377			2.42523	-0.1897
2.42523	-0.08854			2.42554	-0.13465			2.42462	-0.19118
2.42462	-0.08897			2.42432	-0.13572			2.42462	-0.19286
2.42523	-0.08929			2.42401	-0.13625			2.42432	-0.19437
2.42432	-0.08971			2.42462	-0.1367			2.42401	-0.19677
2.42462	-0.09015			2.42462	-0.13762			2.42401	-0.19793
2.42432	-0.09064			2.42371	-0.13731			2.4234	-0.19926
2.42432	-0.09101			2.42371	-0.13833			2.42432	-0.20079
2.42432	-0.09144			2.42371	-0.13914			2.4234	-0.20213
2.42432	-0.09165			2.4231	-0.13977			2.42371	-0.20346
2.42432	-0.09209			2.42371	-0.1407			2.4234	-0.20492
2.42371	-0.09251			2.4234	-0.14131			2.42279	-0.20685
2.42371	-0.093			2.4231	-0.14212			2.4234	-0.20806
2.4234	-0.09349			2.42279	-0.14275			2.4234	-0.20959
2.4231	-0.0939			2.4231	-0.14368			2.42279	-0.21105
2.4231	-0.09429			2.42249	-0.14449			2.42279	-0.21251
2.4231	-0.09481			2.42188	-0.14538			2.42188	-0.21449
2.4231	-0.09527			2.42218	-0.14597			2.42218	-0.2158
2.42279	-0.0957			2.42188	-0.1471			2.42249	-0.21684
2.42218	-0.09623			2.42249	-0.14756			2.42157	-0.21847
2.42279	-0.09673			2.42188	-0.14868			2.42126	-0.21849
2.42218	-0.09713			2.42188	-0.14939			2.42157	-0.2204
2.42279	-0.09766			2.42157	-0.1512			2.42157	-0.22195
2.42218	-0.09807			2.42157	-0.15183			2.42188	-0.22341
2.42157	-0.0986			2.42157	-0.15293			2.42157	-0.22517
2.42188	-0.09929			2.42157	-0.15355			2.42126	-0.22707
2.42188	-0.09967			2.42126	-0.15464			2.42096	-0.22863
2.42157	-0.10018			2.42096	-0.1552			2.42065	-0.23036
2.42157	-0.10063			2.42035	-0.15623			2.42004	-0.23189
2.42096	-0.10108			2.42065	-0.15722			2.42065	-0.2333
2.42035	-0.10151			2.42004	-0.1582			2.42035	-0.23471
2.42096	-0.10201			2.42035	-0.15888			2.42035	-0.23686
2.42004	-0.10246			2.42004	-0.16015			2.42035	-0.23849
2.41943	-0.10298			2.41974	-0.1608			2.41943	-0.24049
2.42004	-0.10344			2.42004	-0.16173			2.41974	-0.24215
2.41974	-0.10394			2.41943	-0.1623			2.41974	-0.24358
2.42035	-0.10432			2.41913	-0.16341			2.41974	-0.24484
2.41913	-0.10493			2.41821	-0.16418			2.41882	-0.24665
2.41974	-0.10531			2.41882	-0.16336			2.41943	-0.24835
2.41943	-0.10573			2.41943	-0.16444			2.41882	-0.25021
2.41974	-0.10626			2.41913	-0.16502			2.41882	-0.25204
2.41943	-0.10613			2.41882	-0.16634			2.41913	-0.25421
2.41974	-0.10667			2.41821	-0.16707			2.41791	-0.25547
2.41943	-0.10717			2.41852	-0.1683			2.41821	-0.25725
2.41821	-0.10766			2.41852	-0.16952			2.41882	-0.2594
2.41882	-0.10814			2.41791	-0.17018			2.4176	-0.26104
2.41882	-0.1087			2.41821	-0.17109			2.41821	-0.26296
2.41852	-0.10918			2.4176	-0.17218			2.4176	-0.26492
2.41852	-0.10963			2.41791	-0.17318			2.41791	-0.26687
2.41852	-0.1102			2.4176	-0.17399			2.41821	-0.2683
2.41791	-0.11067			2.4176	-0.1752			2.4173	-0.27006
2.4176	-0.11125			2.4173	-0.17615			2.4173	-0.27226
2.4176	-0.11176			2.4173	-0.17707			2.41669	-0.27386
2.4173	-0.11221			2.41699	-0.17809			2.41699	-0.27574
2.4173	-0.11278			2.41669	-0.17942			2.4173	-0.27762
2.4176	-0.11326			2.41638	-0.18033			2.41638	-0.27972
2.4173	-0.11373			2.41669	-0.18183			2.41638	-0.2815
2.4173	-0.1143			2.41699	-0.18275			2.41608	-0.2837
2.41638	-0.1148			2.41608	-0.18367			2.41577	-0.28548
2.41669	-0.11534			2.41669	-0.185			2.41608	-0.28758
2.41669	-0.1159			2.41638	-0.18592			2.41608	-0.28981
2.41638	-0.1164			2.41577	-0.18673			2.41516	-0.29119
2.41608	-0.11688			2.41547	-0.18783			2.41577	-0.2931
2.41577	-0.11744			2.41577	-0.1886			2.41547	-0.2951
2.41638	-0.11785			2.41516	-0.18968			2.41486	-0.29675
2.41577	-0.11841			2.41547	-0.19084			2.41486	-0.29853
2.41547	-0.11894			2.41486	-0.19139			2.41455	-0.30081
2.41516	-0.11945			2.41486	-0.19246			2.41455	-0.30303
2.41547	-0.12002			2.41486	-0.19358			2.41394	-0.30467
2.41516	-0.12054			2.41486	-0.19455			2.41455	-0.30689
2.41455	-0.12106			2.41394	-0.19576			2.41425	-0.30894
2.41486	-0.12153			2.41455	-0.19673			2.41486	-0.31107
2.41455	-0.1222			2.41394	-0.19816			2.41364	-0.3129
2.41425	-0.12267			2.41394	-0.19908			2.41394	-0.31495
2.41455	-0.12317			2.41364	-0.20016			2.41364	-0.3167
2.41425	-0.12361			2.41394	-0.20137			2.41364	-0.31866
2.41394	-0.12407			2.41333	-0.20236			2.41333	-0.32115
2.41394	-0.12468			2.41302	-0.20334			2.41302	-0.32303
2.41333	-0.12522			2.41333	-0.20457			2.41302	-0.32528
2.41364	-0.12573			2.41394	-0.20579			2.41241	-0.32736
2.41333	-0.12629			2.41302	-0.20655			2.41302	-0.32941
2.41302	-0.12681			2.41333	-0.20776			2.41272	-0.33153
2.41333	-0.12737			2.41272	-0.20915			2.41241	-0.33376
2.41333	-0.12797			2.41241	-0.2105			2.41241	-0.33628
2.41241	-0.12848			2.41302	-0.21155			2.41211	-0.33826
2.41272	-0.12905			2.41211	-0.21262			2.4118	-0.34019
2.41211	-0.12962			2.41211	-0.21574			2.4118	-0.34266
2.41241	-0.13013			2.4115	-0.21652			2.41119	-0.34473
2.41241	-0.13063			2.4118	-0.21778			2.4115	-0.34632
2.41119	-0.13177			2.4115	-0.21886			2.41211	-0.34891
2.4118	-0.13217			2.41119	-0.21994			2.41089	-0.35111
2.41211	-0.13285			2.41119	-0.22107			2.41058	-0.35339
2.4118	-0.13343			2.41119	-0.22234			2.41028	-0.35534
2.4115	-0.13397			2.41119	-0.22363			2.41089	-0.35816
2.41058	-0.13456			2.41119	-0.22476			2.41028	-0.3606
2.41089	-0.13512			2.41058	-0.2259			2.41028	-0.36234
2.41058	-0.13569			2.41119	-0.2272			2.41028	-0.36454
2.41119	-0.13614			2.41028	-0.22834			2.40967	-0.36696
2.41028	-0.13658			2.40997	-0.22978			2.40997	-0.36921
2.41028	-0.13726			2.40967	-0.23068			2.40967	-0.37151
2.41028	-0.13776			2.40936	-0.23182			2.40967	-0.37343
2.41119	-0.13827			2.40997	-0.23282			2.40967	-0.37613
2.40967	-0.13884			2.40875	-0.23255			2.40936	-0.37813
2.40967	-0.13948			2.40936	-0.23369			2.40906	-0.38045
2.40967	-0.14006			2.40967	-0.2351			2.40845	-0.3827
2.40936	-0.14013			2.40906	-0.23639			2.40875	-0.38545
2.40967	-0.14062			2.40906	-0.23816			2.40845	-0.38757
2.40997	-0.1411			2.40906	-0.23931			2.40784	-0.39022
2.40936	-0.1417			2.40784	-0.24069			2.40875	-0.39237
2.40936	-0.14221			2.40814	-0.24169			2.40814	-0.39462
2.40845	-0.14284			2.40814	-0.24332			2.40814	-0.39724
2.40814	-0.14349			2.40875	-0.24476			2.40784	-0.39976
2.40845	-0.14399			2.40784	-0.24624			2.40814	-0.40194
2.40784	-0.14454			2.40753	-0.24808			2.40784	-0.4046
2.40845	-0.14513			2.40784	-0.24913			2.40753	-0.40718
2.40845	-0.14561			2.40784	-0.25035			2.40814	-0.40994
2.40784	-0.14621			2.40692	-0.25173			2.40753	-0.41229
2.40723	-0.14693			2.40692	-0.2531			2.40723	-0.41447
2.40723	-0.14747			2.40723	-0.25424			2.40692	-0.41682
2.40723	-0.14807			2.40723	-0.25577			2.40662	-0.41978
2.40784	-0.14857			2.40662	-0.25711			2.40601	-0.42191
2.40692	-0.14916			2.40723	-0.25835			2.40601	-0.42428
2.40662	-0.14976			2.40692	-0.26006			2.40631	-0.42712
2.40692	-0.1503			2.40601	-0.26132			2.40601	-0.42989
2.40692	-0.15088			2.40601	-0.26272			2.40631	-0.4318
2.40662	-0.15149			2.40631	-0.26387			2.4057	-0.43447
2.40601	-0.15203			2.4057	-0.26547			2.40601	-0.43689
2.40631	-0.1526			2.4057	-0.26689			2.40479	-0.43963
2.40631	-0.1531			2.4054	-0.26848			2.4054	-0.44213
2.4057	-0.15377			2.4057	-0.26951			2.40509	-0.44487
2.4057	-0.15431			2.40509	-0.27116			2.40509	-0.44737
2.40601	-0.15493			2.40448	-0.27258			2.40479	-0.45029
2.4054	-0.15553			2.40509	-0.2743			2.40479	-0.45303
2.40509	-0.15614			2.40448	-0.27576			2.40509	-0.45493
2.40479	-0.15676			2.40479	-0.27695			2.40417	-0.45773
2.40509	-0.15732			2.40479	-0.27859			2.40387	-0.4601
2.4054	-0.15793			2.40448	-0.28006			2.40356	-0.4625
2.40448	-0.15858			2.40417	-0.28166			2.40417	-0.46524
2.40479	-0.15916			2.40417	-0.28321			2.40387	-0.46836
2.40417	-0.15979			2.40387	-0.28472			2.40387	-0.47048
2.40448	-0.16044			2.40387	-0.28629			2.40387	-0.47328
2.40448	-0.16104			2.40326	-0.28777			2.40356	-0.47617
2.40326	-0.16163			2.40387	-0.28917			2.40265	-0.47894
2.40387	-0.16224			2.40326	-0.29066			2.40234	-0.48168
2.40326	-0.16287			2.40295	-0.29253			2.40326	-0.4844
2.40356	-0.16349			2.40234	-0.29405			2.40265	-0.48722
2.40387	-0.1641			2.40265	-0.29556			2.40265	-0.49018
2.40326	-0.16473			2.40295	-0.29685			2.40234	-0.4929
2.40356	-0.16534			2.40234	-0.29848			2.40173	-0.49513
2.40295	-0.16595			2.40204	-0.30025			2.40234	-0.49785
2.40234	-0.1665			2.40234	-0.30369			2.40143	-0.50032
2.40234	-0.16704			2.40204	-0.30504			2.40173	-0.50353
2.40234	-0.16776			2.40173	-0.30669			2.40173	-0.506
2.40173	-0.16894			2.40173	-0.30801			2.40173	-0.50872
2.40204	-0.16948			2.40234	-0.30946			2.40173	-0.51169
2.40173	-0.17005			2.40173	-0.31101			2.40051	-0.5149
2.40204	-0.17069			2.40143	-0.31258			2.40112	-0.51787
2.40143	-0.17125			2.40021	-0.31432			2.40082	-0.52009
2.40143	-0.17181			2.40082	-0.31604			2.40143	-0.52306
2.40143	-0.17242			2.40112	-0.31759			2.40082	-0.52652
2.40082	-0.17309			2.40021	-0.3195			2.40082	-0.52924
2.40143	-0.17373			2.40021	-0.32127			2.40082	-0.53171
2.40051	-0.17437			2.40051	-0.32272			2.40051	-0.53468
2.40112	-0.17492			2.40021	-0.3245			2.3999	-0.53789
2.40021	-0.1757			2.40021	-0.32611			2.40021	-0.54036
2.40051	-0.17638			2.3996	-0.3274			2.3996	-0.54333
2.40021	-0.17693			2.3999	-0.32724			2.3996	-0.54605
2.39929	-0.17745			2.39929	-0.32869			2.3996	-0.54926
2.3996	-0.17803			2.39929	-0.33046			2.39929	-0.55173
2.3999	-0.17821			2.39929	-0.33224			2.39929	-0.55495
2.3999	-0.17875			2.39838	-0.33385			2.39929	-0.55767
2.39899	-0.17944			2.39899	-0.33562			2.39899	-0.56113
2.39899	-0.1801			2.39838	-0.3374			2.39868	-0.56385
2.39929	-0.18068			2.39929	-0.33917			2.39807	-0.56731
2.39899	-0.1813			2.39899	-0.34143			2.39807	-0.57027
2.39929	-0.18204			2.39838	-0.3432			2.39807	-0.57349
2.39807	-0.18268			2.39807	-0.34465			2.39807	-0.57621
2.39807	-0.18333			2.39807	-0.34659			2.39777	-0.57942
2.39899	-0.18397			2.39746	-0.34853			2.39807	-0.58214
2.39807	-0.18462			2.39746	-0.35014			2.39807	-0.58535
2.39838	-0.1852			2.39746	-0.35207			2.39716	-0.58832
2.39838	-0.18588			2.39746	-0.35369			2.39746	-0.59153
2.39746	-0.18655			2.39685	-0.3553			2.39685	-0.5945
2.39746	-0.18725			2.39716	-0.35723			2.39655	-0.59722
2.39716	-0.18773			2.39716	-0.35917			2.39655	-0.60043
2.39746	-0.18843			2.39624	-0.36078			2.39655	-0.60389
2.39685	-0.189			2.39685	-0.36288			2.39685	-0.6071
2.39685	-0.18974			2.39655	-0.36433			2.39594	-0.61007
2.39716	-0.19035			2.39655	-0.36643			2.39624	-0.61304
2.39685	-0.19103			2.39624	-0.3682			2.39594	-0.61625
2.39685	-0.19173			2.39624	-0.37014			2.39594	-0.61946
2.39685	-0.19243			2.39563	-0.37175			2.39563	-0.62268
2.39594	-0.19297			2.39624	-0.37385			2.39532	-0.62564
2.39594	-0.19366			2.39594	-0.37562			2.39532	-0.62911
2.39563	-0.19431			2.39563	-0.37739			2.39502	-0.63232
2.39624	-0.19499			2.39532	-0.37933			2.39441	-0.63553
2.39532	-0.19555			2.39502	-0.38127			2.39502	-0.6385
2.39502	-0.1962			2.39471	-0.38288			2.3941	-0.64171
2.39471	-0.19691			2.39471	-0.38481			2.3941	-0.64493
2.39563	-0.19759			2.39502	-0.38691			2.39471	-0.64814
2.39594	-0.19818			2.39502	-0.38852			2.39502	-0.65111
2.39502	-0.19886			2.39441	-0.39046			2.3941	-0.65457
2.39471	-0.19953			2.39441	-0.39239			2.39441	-0.65753
2.39471	-0.20014			2.39471	-0.39417			2.3938	-0.66075
2.3941	-0.20082			2.39349	-0.39626			2.39349	-0.66421
2.39471	-0.20142			2.39319	-0.39852			2.39349	-0.66742
2.39441	-0.2021			2.39319	-0.40046			2.39349	-0.67063
2.3941	-0.20275			2.39288	-0.40239			2.39349	-0.67409
2.39349	-0.2034			2.39319	-0.40417			2.39288	-0.67755
2.3938	-0.20404			2.39288	-0.4061			2.39258	-0.68052
2.3938	-0.20468			2.39258	-0.4082			2.39258	-0.68398
2.39349	-0.20536			2.39288	-0.41013			2.39258	-0.68744
2.39319	-0.20608			2.39319	-0.41207			2.39288	-0.69263
2.39349	-0.20669			2.39288	-0.41368			2.39288	-0.69585
2.39288	-0.2074			2.39258	-0.41771			2.39227	-0.69906
2.39288	-0.20803			2.39288	-0.41965			2.39197	-0.70227
2.39258	-0.20874			2.39136	-0.42175			2.39197	-0.70549
2.39258	-0.20992			2.39288	-0.42352			2.39166	-0.7087
2.39258	-0.21053			2.39166	-0.42562			2.39166	-0.71216
2.39197	-0.21131			2.39197	-0.42755			2.39166	-0.71636
2.39197	-0.21192			2.39105	-0.42965			2.39075	-0.71908
2.39197	-0.21257			2.39136	-0.43142			2.39105	-0.7223
2.39166	-0.21328			2.39136	-0.43368			2.39105	-0.72551
2.39075	-0.21393			2.39105	-0.43546			2.39044	-0.72947
2.39197	-0.21454			2.39105	-0.43755			2.39105	-0.73268
2.39105	-0.21522			2.39044	-0.43965			2.39014	-0.73639
2.39105	-0.21597			2.39014	-0.44142			2.39014	-0.73935
2.39136	-0.21661			2.39075	-0.44368			2.39014	-0.74257
2.39075	-0.21726			2.39014	-0.44545			2.39014	-0.7438
2.39105	-0.21797			2.39014	-0.44771			2.38983	-0.74677
2.39044	-0.21866			2.38983	-0.44997			2.38983	-0.75023
2.39014	-0.21919			2.38953	-0.45191			2.38983	-0.75394
2.38983	-0.21987			2.38922	-0.45416			2.38892	-0.7569
2.38953	-0.22057			2.38983	-0.45594			2.38953	-0.76086
2.39044	-0.22125			2.38892	-0.4582			2.38892	-0.76358
2.38922	-0.22192			2.38922	-0.46029			2.38922	-0.76778
2.38953	-0.22256			2.38892	-0.46255			2.38861	-0.77099
2.38922	-0.22331			2.38922	-0.46481			2.38831	-0.7747
2.38953	-0.22401			2.38892	-0.46723			2.38861	-0.77791
2.38922	-0.22473			2.38861	-0.46884			2.38861	-0.78138
2.38953	-0.22539			2.38831	-0.4711			2.38831	-0.78484
2.38922	-0.22611			2.388	-0.47336			2.38831	-0.7883
2.388	-0.22684			2.388	-0.47529			2.38831	-0.792
2.388	-0.22741			2.3877	-0.47723			2.38739	-0.79596
2.388	-0.22808			2.38739	-0.47932			2.3877	-0.79893
2.388	-0.22876			2.3877	-0.48158			2.3877	-0.80239
2.3877	-0.22945			2.388	-0.48368			2.38678	-0.8056
2.3877	-0.23009			2.38708	-0.48561			2.388	-0.80956
2.38739	-0.2308			2.38708	-0.48819			2.3877	-0.81302
2.388	-0.23139			2.38708	-0.49029			2.38617	-0.81697
2.38678	-0.23207			2.38739	-0.49239			2.38647	-0.82068
2.38739	-0.23274			2.38617	-0.49465			2.38617	-0.82414
2.3877	-0.23345			2.38708	-0.49674			2.38678	-0.82735
2.38678	-0.23422			2.38647	-0.499			2.38647	-0.83106
2.38678	-0.23483			2.38617	-0.50158			2.38678	-0.83502
2.38678	-0.2355			2.38556	-0.50368			2.38525	-0.83823
2.38586	-0.23616			2.38586	-0.50577			2.38586	-0.84194
2.38647	-0.23687			2.38586	-0.50803			2.38556	-0.8454
2.38647	-0.23754			2.38556	-0.51029			2.38525	-0.84861
2.38647	-0.23832			2.38586	-0.51271			2.38525	-0.85257
2.38586	-0.23901			2.38556	-0.5148			2.38495	-0.85726
2.38586	-0.23966			2.38556	-0.5169			2.38525	-0.86072
2.38525	-0.2404			2.38525	-0.51819			2.38464	-0.86443
2.38525	-0.24106			2.38464	-0.52045			2.38464	-0.86789
2.38495	-0.24173			2.38434	-0.52287			2.38525	-0.8716
2.38495	-0.24213			2.38464	-0.52513			2.38464	-0.87506
2.38525	-0.24293			2.38434	-0.52771			2.38403	-0.87852
2.38434	-0.24363			2.38373	-0.5298			2.38373	-0.88248
2.38373	-0.24427			2.38403	-0.53206			2.38403	-0.88544
2.38495	-0.245			2.38403	-0.53448			2.38373	-0.88989
2.38434	-0.24569			2.38434	-0.53706			2.38342	-0.89311
2.38403	-0.24637			2.38373	-0.53916			2.38373	-0.89681
2.38403	-0.24711			2.3822	-0.54158			2.38342	-0.90028
2.38434	-0.24782			2.38342	-0.54384			2.38281	-0.90423
2.38373	-0.24857			2.38373	-0.54642			2.38281	-0.90794
2.38373	-0.24923			2.38281	-0.54851			2.38312	-0.91165
2.38281	-0.24994			2.38312	-0.55109			2.38312	-0.91461
2.38281	-0.25062			2.38251	-0.55367			2.38281	-0.91807
2.38281	-0.25138			2.3822	-0.55787			2.38281	-0.92178
2.38281	-0.25208			2.38281	-0.56045			2.3822	-0.92598
2.38251	-0.25271			2.38159	-0.56254			2.3819	-0.92969
2.38281	-0.25407			2.38251	-0.5648			2.3819	-0.9334
2.3822	-0.25477			2.38251	-0.56754			2.38159	-0.93686
2.38251	-0.25545			2.3819	-0.56964			2.3819	-0.94081
2.3822	-0.25613			2.38098	-0.57222			2.38129	-0.94428
2.38251	-0.25679			2.38251	-0.57432			2.38129	-0.94774
2.3819	-0.25749			2.38159	-0.57674			2.38098	-0.95169
2.38129	-0.25818			2.38129	-0.57899			2.38098	-0.95515
2.38159	-0.2589			2.38098	-0.58157			2.38098	-0.95911
2.38159	-0.25961			2.38098	-0.58383			2.38068	-0.96281
2.38159	-0.26027			2.38129	-0.58625			2.38068	-0.96652
2.38129	-0.26106			2.38037	-0.58883			2.38037	-0.97072
2.38098	-0.26166			2.38098	-0.59093			2.38037	-0.97394
2.38068	-0.26241			2.38037	-0.59351			2.38007	-0.9774
2.38068	-0.26308			2.37946	-0.59432			2.37976	-0.98111
2.38037	-0.26385			2.37976	-0.59674			2.38037	-0.98506
				2.38007	-0.59915			2.38007	-0.98877

## Sheet: Figure 3d
Voltage (V)	Current (mA)	log (|i|/A)	Electrode potential vs. Li|Li+ (V)	Voltage (V)	Current (mA)	log (|i|/A)	Electrode potential vs. Li|Li+ (V)	Voltage (V)	Current (mA)	log (|i|/A)	Electrode potential vs. Li|Li+ (V)
	0W		0W		90W		90W		180W		180W
2.11945	-0.57012	-3.02129	2.05383	2.11975	-0.30859	-3.37711	2.06573	2.12006	-0.2506	-3.51442	2.06543
2.11884	-0.57123	-3.02072	2.05353	2.11945	-0.30861	-3.37462	2.06604	2.11945	-0.2509	-3.5112	2.06604
2.11884	-0.5729	-3.02016	2.05353	2.11945	-0.30859	-3.37213	2.06573	2.11975	-0.25063	-3.50818	2.06543
2.11914	-0.57401	-3.01953	2.05414	2.11945	-0.30875	-3.36983	2.06635	2.12006	-0.25055	-3.50536	2.06543
2.11884	-0.57512	-3.0189	2.05292	2.11853	-0.31	-3.36721	2.06543	2.11975	-0.25063	-3.50155	2.06512
2.11853	-0.57637	-3.01827	2.05261	2.11945	-0.31011	-3.36477	2.06512	2.11884	-0.25046	-3.49887	2.06512
2.11792	-0.57762	-3.01758	2.05261	2.11823	-0.30996	-3.36218	2.06482	2.11884	-0.25216	-3.4955	2.06543
2.11792	-0.57886	-3.01695	2.05292	2.11823	-0.30982	-3.35961	2.06543	2.11914	-0.25221	-3.49245	2.06543
2.11731	-0.57997	-3.01626	2.052	2.11823	-0.30993	-3.35721	2.06573	2.11914	-0.25201	-3.48866	2.06451
2.11792	-0.58122	-3.01564	2.05231	2.11823	-0.30988	-3.35451	2.06512	2.11823	-0.25184	-3.48551	2.06482
2.11761	-0.58233	-3.01489	2.05261	2.11792	-0.30971	-3.35167	2.06451	2.11823	-0.25167	-3.48217	2.06543
2.117	-0.58372	-3.01433	2.0517	2.11792	-0.30958	-3.34916	2.0636	2.11853	-0.25179	-3.4784	2.06421
2.11731	-0.58469	-3.01358	2.05109	2.11761	-0.30959	-3.34666	2.06421	2.11761	-0.25159	-3.47508	2.06482
2.11731	-0.58608	-3.0129	2.05109	2.11761	-0.30935	-3.34387	2.06421	2.11792	-0.2514	-3.47167	2.06421
2.1167	-0.58719	-3.01222	2.0517	2.11792	-0.30921	-3.3414	2.06421	2.11761	-0.25117	-3.4681	2.0636
2.117	-0.58843	-3.01147	2.05109	2.11731	-0.30906	-3.33864	2.06421	2.11792	-0.25107	-3.46435	2.06299
2.1167	-0.58954	-3.01079	2.0517	2.117	-0.30875	-3.3362	2.06482	2.11792	-0.25097	-3.46052	2.06299
2.11639	-0.59065	-3.01011	2.05078	2.117	-0.30885	-3.33348	2.06329	2.117	-0.25095	-3.45685	2.06329
2.11639	-0.59204	-3.00938	2.05139	2.11639	-0.30882	-3.33062	2.06299	2.11731	-0.25073	-3.45312	2.06329
2.11639	-0.59315	-3.00864	2.05139	2.11578	-0.30867	-3.32808	2.0639	2.11731	-0.25048	-3.44927	2.06299
2.11609	-0.5944	-3.00759	2.05078	2.1167	-0.30848	-3.32526	2.06299	2.117	-0.2507	-3.44529	2.06299
2.11639	-0.59551	-3.00686	2.05048	2.11609	-0.30859	-3.32259	2.06329	2.117	-0.25063	-3.44116	2.06268
2.11578	-0.59676	-3.00612	2.04987	2.11609	-0.30846	-3.31995	2.06299	2.117	-0.24831	-3.43723	2.06299
2.11548	-0.59801	-3.00539	2.05078	2.11609	-0.30854	-3.31719	2.06268	2.11609	-0.2486	-3.43332	2.06299
2.11609	-0.59912	-3.0046	2.05048	2.11609	-0.30833	-3.31443	2.06268	2.11609	-0.24848	-3.42883	2.06268
2.11517	-0.60036	-3.00387	2.04987	2.11578	-0.3085	-3.31155	2.06238	2.11609	-0.24875	-3.4247	2.06177
2.11487	-0.60161	-3.00314	2.04895	2.11548	-0.3084	-3.30855	2.06238	2.11578	-0.24821	-3.42072	2.06177
2.11487	-0.60272	-3.00235	2.04956	2.11578	-0.30837	-3.30556	2.06238	2.11639	-0.2484	-3.41644	2.06207
2.11517	-0.60383	-3.00157	2.04895	2.11517	-0.30816	-3.30302	2.06238	2.11517	-0.24833	-3.41239	2.06207
2.11426	-0.60522	-3.00078	2.04956	2.11517	-0.30806	-3.30008	2.06238	2.11578	-0.24855	-3.40787	2.06177
2.11456	-0.60619	-3.00006	2.04926	2.11487	-0.30809	-3.29743	2.06207	2.11517	-0.24831	-3.40355	2.06207
2.11426	-0.60744	-3	2.04926	2.11426	-0.30774	-3.29452	2.06116	2.11517	-0.24823	-3.39952	2.06116
2.11426	-0.60855	-3	2.04834	2.11456	-0.30782	-3.29164	2.06177	2.11517	-0.24798	-3.39475	2.06116
2.11365	-0.60994	-2.99568	2.04834	2.11395	-0.30774	-3.28863	2.06177	2.11487	-0.24808	-3.3903	2.06177
2.11395	-0.61091	-2.99568	2.04834	2.11365	-0.30775	-3.28591	2.06055	2.11487	-0.24803	-3.38584	2.06177
2.11365	-0.61216	-2.99568	2.04803	2.11426	-0.30766	-3.28322	2.06116	2.11456	-0.24816	-3.38127	2.06116
2.11426	-0.61327	-2.99568	2.04834	2.11334	-0.30743	-3.2804	2.06116	2.11517	-0.24771	-3.37684	2.06116
2.11304	-0.61437	-2.99568	2.04773	2.11365	-0.30751	-3.27734	2.06024	2.11456	-0.24793	-3.37232	2.05994
2.11304	-0.61562	-2.99568	2.04742	2.11395	-0.30767	-3.27469	2.05994	2.11426	-0.24789	-3.36802	2.06055
2.11334	-0.61673	-2.9914	2.04803	2.11365	-0.30748	-3.27062	2.06055	2.11395	-0.24801	-3.36363	2.06024
2.11334	-0.61784	-2.9914	2.04742	2.11334	-0.30732	-3.26777	2.06024	2.11395	-0.24779	-3.35891	2.05994
2.11273	-0.61895	-2.9914	2.04681	2.11334	-0.30725	-3.26492	2.05994	2.11365	-0.24766	-3.35455	2.05994
2.11273	-0.6202	-2.9914	2.04712	2.11365	-0.30738	-3.26197	2.05994	2.11334	-0.24779	-3.34986	2.05963
2.11243	-0.62145	-2.9914	2.04712	2.11304	-0.30725	-3.25928	2.05963	2.11304	-0.24732	-3.3452	2.05963
2.11273	-0.62242	-2.98716	2.04681	2.11365	-0.30711	-3.25662	2.05902	2.11334	-0.24712	-3.34012	2.05933
2.11304	-0.62367	-2.98716	2.04651	2.11304	-0.30742	-3.25359	2.05902	2.11365	-0.24722	-3.33558	2.05963
2.11212	-0.62478	-2.98716	2.04651	2.11151	-0.30733	-3.25084	2.05872	2.11304	-0.24687	-3.33119	2.05963
2.11212	-0.62603	-2.98716	2.04651	2.11212	-0.30713	-3.24773	2.05872	2.11334	-0.24702	-3.32636	2.05872
2.11151	-0.62714	-2.98297	2.04651	2.11212	-0.30716	-3.24502	2.05902	2.11304	-0.24722	-3.32143	2.05902
2.11121	-0.62825	-2.98297	2.0459	2.11212	-0.30696	-3.24207	2.05841	2.11243	-0.24744	-3.31668	2.05872
2.11212	-0.62922	-2.98297	2.0462	2.11243	-0.30685	-3.23939	2.05811	2.11212	-0.24722	-3.3117	2.05841
2.11182	-0.63033	-2.98297	2.0462	2.11212	-0.30687	-3.2366	2.05841	2.11243	-0.24704	-3.30724	2.05811
2.11151	-0.63144	-2.98297	2.0459	2.11182	-0.3059	-3.23371	2.05811	2.11212	-0.24734	-3.30226	2.05872
2.1109	-0.63255	-2.97881	2.04559	2.11151	-0.30585	-3.23096	2.0575	2.11182	-0.24719	-3.29754	2.05841
2.11151	-0.63366	-2.97881	2.04559	2.11151	-0.30585	-3.22823	2.05841	2.11182	-0.24806	-3.29268	2.05811
2.11029	-0.6349	-2.97881	2.04559	2.1109	-0.30595	-3.22645	2.0578	2.11151	-0.24786	-3.28786	2.05811
2.1109	-0.63588	-2.97881	2.04498	2.11121	-0.306	-3.2234	2.05719	2.11121	-0.24751	-3.2831	2.0578
2.1106	-0.63699	-2.97881	2.04468	2.11029	-0.3059	-3.2206	2.05719	2.11151	-0.24754	-3.27879	2.0575
2.10999	-0.63823	-2.97469	2.04407	2.1109	-0.30592	-3.21781	2.0578	2.1109	-0.24729	-3.27372	2.05688
2.1106	-0.63921	-2.97469	2.04468	2.11029	-0.30575	-3.21481	2.05719	2.11121	-0.24719	-3.2689	2.05688
2.10999	-0.64031	-2.97469	2.04498	2.1106	-0.30566	-3.21195	2.05688	2.1109	-0.24727	-3.26395	2.05719
2.10968	-0.64142	-2.97469	2.04437	2.10999	-0.30587	-3.209	2.05719	2.1109	-0.24702	-3.25924	2.05658
2.11029	-0.64267	-2.97062	2.04498	2.10999	-0.30559	-3.20629	2.05719	2.10999	-0.24697	-3.25459	2.05719
2.10968	-0.64378	-2.97062	2.04407	2.11029	-0.30587	-3.20336	2.05627	2.1106	-0.24675	-3.2496	2.05566
2.10968	-0.64475	-2.97062	2.04376	2.10968	-0.30569	-3.20058	2.05627	2.10968	-0.24672	-3.24505	2.05597
2.10938	-0.64586	-2.97062	2.04315	2.10968	-0.30546	-3.19759	2.05627	2.11029	-0.24657	-3.24035	2.05688
2.10907	-0.64711	-2.96658	2.04376	2.10938	-0.3058	-3.19472	2.05597	2.11029	-0.24662	-3.23535	2.05597
2.10907	-0.64836	-2.96658	2.04315	2.10938	-0.30535	-3.19178	2.05627	2.10968	-0.2464	-3.23057	2.05597
2.10876	-0.64933	-2.96658	2.04346	2.10968	-0.30606	-3.18906	2.05597	2.10938	-0.24633	-3.22585	2.05658
2.10876	-0.65044	-2.96658	2.04285	2.10938	-0.3059	-3.18615	2.05566	2.10968	-0.24643	-3.22118	2.05536
2.10876	-0.65155	-2.96257	2.04254	2.10938	-0.30575	-3.18326	2.05566	2.10907	-0.2447	-3.21674	2.05505
2.10876	-0.65266	-2.96257	2.04285	2.10876	-0.3059	-3.18048	2.05536	2.10938	-0.24489	-3.21199	2.05536
2.10876	-0.65377	-2.96257	2.04224	2.10907	-0.30548	-3.17773	2.05536	2.10907	-0.2446	-3.20746	2.05536
2.10815	-0.65474	-2.96257	2.04254	2.10907	-0.30538	-3.17479	2.05536	2.10876	-0.2446	-3.20299	2.05505
2.10785	-0.65585	-2.95861	2.04224	2.10846	-0.30561	-3.17208	2.05505	2.10876	-0.24482	-3.19822	2.05505
2.10785	-0.6571	-2.95861	2.04254	2.10754	-0.30525	-3.16928	2.05475	2.10846	-0.24467	-3.19383	2.05475
2.10754	-0.65821	-2.95861	2.04163	2.10815	-0.30519	-3.16639	2.05475	2.10846	-0.24467	-3.189	2.05414
2.10754	-0.65918	-2.95861	2.04224	2.10815	-0.3053	-3.16373	2.05414	2.10785	-0.24487	-3.1847	2.05383
2.10724	-0.66029	-2.95468	2.04193	2.10724	-0.30534	-3.16077	2.05444	2.10815	-0.2445	-3.17996	2.05444
2.10693	-0.6614	-2.95468	2.04163	2.10785	-0.30525	-3.15784	2.05383	2.10785	-0.24455	-3.1756	2.05353
2.10693	-0.66237	-2.95468	2.04132	2.10724	-0.30537	-3.15523	2.05444	2.10815	-0.24455	-3.17112	2.05353
2.10754	-0.66348	-2.95468	2.04102	2.10724	-0.305	-3.15233	2.05444	2.10785	-0.24445	-3.16669	2.05414
2.10663	-0.66404	-2.95078	2.04132	2.10754	-0.30506	-3.14966	2.05322	2.10754	-0.2442	-3.16214	2.05353
2.10632	-0.66514	-2.95078	2.04102	2.10632	-0.30492	-3.1469	2.05353	2.10754	-0.24408	-3.15795	2.05353
2.10632	-0.66625	-2.95078	2.04132	2.10724	-0.30332	-3.14396	2.05414	2.10754	-0.24442	-3.15334	2.05353
2.10571	-0.66736	-2.95078	2.04041	2.10663	-0.30322	-3.14124	2.05292	2.10663	-0.24435	-3.14923	2.05292
2.10632	-0.66834	-2.94692	2.04041	2.10724	-0.30287	-3.13844	2.05292	2.10693	-0.24403	-3.14487	2.05231
2.10632	-0.66931	-2.94692	2.0401	2.10663	-0.3029	-3.13575	2.05292	2.10693	-0.24386	-3.14054	2.05261
2.1051	-0.67042	-2.94692	2.0401	2.10632	-0.30313	-3.13307	2.05292	2.10663	-0.24376	-3.13611	2.05231
2.1051	-0.67153	-2.94692	2.0401	2.10602	-0.30316	-3.13023	2.05261	2.10663	-0.24398	-3.13202	2.05292
2.10571	-0.6725	-2.9431	2.03949	2.10602	-0.30303	-3.12759	2.05261	2.10602	-0.24358	-3.12782	2.052
2.10541	-0.67361	-2.9431	2.03979	2.10602	-0.30325	-3.12488	2.05231	2.10571	-0.24391	-3.12352	2.052
2.10571	-0.67444	-2.9431	2.03979	2.10541	-0.30306	-3.12208	2.05261	2.10602	-0.24381	-3.11926	2.05231
2.10449	-0.67555	-2.9431	2.03979	2.1051	-0.30296	-3.1194	2.052	2.10571	-0.24368	-3.11532	2.0517
2.1048	-0.67652	-2.9393	2.03857	2.1051	-0.30306	-3.11664	2.052	2.10602	-0.24351	-3.11101	2.05139
2.1048	-0.67749	-2.9393	2.03918	2.1048	-0.30311	-3.1139	2.052	2.10541	-0.24356	-3.10687	2.052
2.1048	-0.67846	-2.9393	2.03918	2.10449	-0.3029	-3.11127	2.05139	2.10541	-0.24336	-3.1029	2.05139
2.10449	-0.67957	-2.9393	2.03888	2.10449	-0.303	-3.10856	2.05139	2.1051	-0.24371	-3.09884	2.05139
2.10419	-0.68054	-2.93554	2.03796	2.10449	-0.30298	-3.10578	2.0517	2.1051	-0.24316	-3.09481	2.05109
2.10419	-0.68151	-2.93554	2.03857	2.10449	-0.30288	-3.1032	2.05139	2.1048	-0.24321	-3.0907	2.05139
2.10358	-0.68248	-2.93554	2.03888	2.10388	-0.30275	-3.10045	2.05109	2.10449	-0.24316	-3.08674	2.05078
2.10388	-0.68359	-2.93554	2.03796	2.10419	-0.3029	-3.09782	2.05017	2.10419	-0.24294	-3.08283	2.05078
2.10388	-0.68457	-2.93181	2.03796	2.10358	-0.30295	-3.09519	2.05109	2.10388	-0.24274	-3.07895	2.05078
2.10358	-0.68554	-2.93181	2.03796	2.10449	-0.30285	-3.09163	2.05109	2.10358	-0.24292	-3.0751	2.05078
2.10419	-0.68651	-2.93181	2.03827	2.10419	-0.30271	-3.08895	2.05017	2.10327	-0.24267	-3.07116	2.04987
2.10327	-0.68748	-2.93181	2.03827	2.10297	-0.30253	-3.08647	2.05017	2.10388	-0.24252	-3.06739	2.05017
2.10297	-0.68845	-2.92812	2.03735	2.10388	-0.3025	-3.08375	2.04987	2.10388	-0.24227	-3.06339	2.05017
2.10358	-0.68956	-2.92812	2.03766	2.10358	-0.30253	-3.08129	2.04956	2.10419	-0.24235	-3.05968	2.04987
2.10358	-0.69053	-2.92812	2.03705	2.10327	-0.30267	-3.07859	2.04956	2.10358	-0.24257	-3.05564	2.05017
2.10327	-0.69136	-2.92812	2.03705	2.10297	-0.30245	-3.07608	2.04956	2.10327	-0.24264	-3.05223	2.04895
2.10297	-0.69233	-2.92445	2.03613	2.10358	-0.3024	-3.0735	2.04956	2.10327	-0.242	-3.0485	2.04895
2.10236	-0.6933	-2.92445	2.03674	2.10205	-0.30235	-3.07069	2.04956	2.10327	-0.24217	-3.04479	2.04895
2.10175	-0.69428	-2.92445	2.03644	2.10266	-0.30251	-3.06815	2.04926	2.10297	-0.24198	-3.041	2.04895
2.10205	-0.69525	-2.92445	2.03583	2.10266	-0.30224	-3.06553	2.04895	2.10327	-0.24215	-3.03736	2.04803
2.10175	-0.69622	-2.92082	2.03613	2.10205	-0.30221	-3.06293	2.04926	2.10236	-0.24193	-3.03375	2.04865
2.10175	-0.69705	-2.92082	2.03583	2.10205	-0.30206	-3.06059	2.04803	2.10297	-0.24183	-3.03028	2.04834
2.10144	-0.69788	-2.92082	2.03552	2.10175	-0.3019	-3.05786	2.04865	2.10236	-0.242	-3.02638	2.04865
2.10175	-0.69899	-2.92082	2.03552	2.10205	-0.30204	-3.05539	2.04834	2.10236	-0.24195	-3.02286	2.04773
2.10144	-0.7001	-2.91721	2.03613	2.10205	-0.30216	-3.05277	2.04803	2.10236	-0.242	-3.01925	2.04803
2.10114	-0.70093	-2.91721	2.03522	2.10175	-0.30174	-3.05087	2.04803	2.10144	-0.24195	-3.01579	2.04742
2.10083	-0.7019	-2.91721	2.03522	2.10144	-0.3019	-3.04844	2.04742	2.10205	-0.24143	-3.01213	2.04742
2.10083	-0.70288	-2.91721	2.03552	2.10083	-0.30179	-3.04579	2.04773	2.10205	-0.24156	-3.00883	2.04742
2.10052	-0.70371	-2.91364	2.03552	2.10114	-0.30174	-3.04323	2.04803	2.10114	-0.24138	-3.00523	2.04681
2.10052	-0.70468	-2.91364	2.03522	2.10083	-0.30151	-3.0406	2.04773	2.10083	-0.24158	-3.00166	2.04681
2.10052	-0.70565	-2.91364	2.03461	2.10083	-0.3014	-3.03815	2.04681	2.10144	-0.24089	-3	2.04742
2.09991	-0.70662	-2.91364	2.03461	2.10022	-0.30156	-3.03548	2.04742	2.10114	-0.24131	-2.99568	2.04712
2.09991	-0.70745	-2.91009	2.03461	2.09991	-0.3015	-3.03306	2.04742	2.10022	-0.24101	-2.9914	2.04742
2.09991	-0.70829	-2.91009	2.034	2.10052	-0.30148	-3.03049	2.04681	2.10144	-0.24084	-2.98716	2.04651
2.09991	-0.7094	-2.91009	2.034	2.10022	-0.3015	-3.02802	2.04681	2.10083	-0.24116	-3.0485	2.04895
2.0993	-0.71023	-2.91009	2.034	2.10022	-0.30132	-3.02549	2.04681	2.10083	-0.24106	-3.04479	2.04895
2.0993	-0.71148	-2.91009	2.034	2.10022	-0.30129			2.10022	-0.24062	-3.041	2.04895
2.09961	-0.71245	-2.90658	2.03369	2.09991	-0.30137			2.09991	-0.24072	-3.03736	2.04803
2.09839	-0.71342	-2.90658	2.03339	2.0993	-0.30277			2.09991	-0.24086	-3.03375	2.04865
2.09869	-0.71439	-2.90658	2.03308	2.09991	-0.30251			2.0993	-0.24091	-3.03028	2.04834
2.099	-0.71536	-2.90658	2.03339	2.0993	-0.3023			2.09991	-0.2404	-3.02638	2.04865
2.09839	-0.71633	-2.90309	2.03278	2.099	-0.30203			2.0993	-0.24049	-3.02286	2.04773
2.099	-0.71716	-2.90309	2.03278	2.09839	-0.30214			2.099	-0.2404	-3.01925	2.04803
2.09839	-0.718	-2.90309	2.03278	2.099	-0.30193			2.099	-0.24057	-3.01579	2.04742
2.09808	-0.71883	-2.90309	2.03186	2.09869	-0.30192			2.099	-0.24032	-3.01213	2.04742
2.09747	-0.7198	-2.90309	2.03247	2.09839	-0.30171			2.09961	-0.2403	-3.00883	2.04742
2.09808	-0.72077	-2.89963	2.03217	2.09869	-0.30151			2.09869	-0.2404	-3.00523	2.04681
2.09747	-0.7216	-2.89963	2.03156	2.09839	-0.30137			2.099	-0.2404	-3.00166	2.04681
2.09747	-0.7223	-2.89963	2.03186	2.09808	-0.30137			2.09808	-0.23995	-3	2.04742
2.09808	-0.72341	-2.89963	2.03156	2.09747	-0.30134			2.09808	-0.2402	-2.99568	2.04712
2.09686	-0.72424	-2.8962	2.03125	2.09747	-0.30111			2.09839	-0.23983	-2.9914	2.04742
2.09625	-0.72507	-2.8962	2.03125	2.09778	-0.30124			2.09808	-0.2399	-2.98716	2.04651
2.09717	-0.72549	-2.8962	2.03125	2.09717	-0.30134			2.09778	-0.23978	-2.98297	2.04559
2.09686	-0.72646	-2.8962	2.03156	2.09686	-0.30119			2.09778	-0.23963	-2.98297	2.0459
2.09656	-0.72729	-2.8962	2.03125	2.09686	-0.29953			2.09747	-0.2399
2.09686	-0.72812	-2.89279	2.03094	2.09717	-0.29946			2.09656	-0.2398
2.09625	-0.72895	-2.89279	2.03064	2.09717	-0.29958			2.09717	-0.23963
2.09534	-0.72993	-2.89279	2.03094	2.09747	-0.29963			2.09747	-0.23941
2.09625	-0.73062	-2.89279	2.03033	2.09625	-0.29964			2.09717	-0.23936
2.09625	-0.73159	-2.89279	2.03094	2.09595	-0.29972			2.09686	-0.23938
2.09564	-0.73242	-2.88941	2.02972	2.09656	-0.2999			2.09656	-0.23943
2.09564	-0.73325	-2.88941	2.03003	2.09564	-0.29985			2.09686	-0.23958
2.09534	-0.73423	-2.88941	2.03003	2.09595	-0.29966			2.09656	-0.23933
2.09564	-0.73506			2.09534	-0.29985			2.09534	-0.23936
2.09564	-0.73589			2.09534	-0.29943			2.09564	-0.23916
2.09564	-0.73672			2.09534	-0.29977			2.09534	-0.23901
2.09503	-0.73769			2.09534	-0.2995			2.09595	-0.23911
2.09473	-0.73853			2.09503	-0.29958			2.09503	-0.23916
2.09442	-0.73922			2.09503	-0.29945			2.09564	-0.23899
2.09381	-0.74005			2.09442	-0.2995			2.09473	-0.23881
2.09442	-0.74102			2.09412	-0.2995			2.09503	-0.23889
2.09442	-0.74186			2.09534	-0.29929			2.09534	-0.23904
2.09412	-0.74269			2.09442	-0.29937			2.09503	-0.23871
2.09351	-0.74352			2.09381	-0.29927			2.09412	-0.23869
2.09412	-0.74435			2.09442	-0.29929			2.09442	-0.23827
2.0932	-0.74518			2.09381	-0.29946			2.09442	-0.2382
2.09412	-0.74588			2.09351	-0.29945			2.09412	-0.23815
2.09229	-0.74685			2.09351	-0.2993			2.09412	-0.23817
2.0932	-0.74754			2.0932	-0.29922			2.09381	-0.2379
2.0929	-0.74837			2.0932	-0.29935			2.09412	-0.23817
2.0929	-0.74935			2.0929	-0.2994			2.09351	-0.23792
2.09229	-0.75018			2.09259	-0.29914			2.09351	-0.2377
2.09229	-0.75101			2.09198	-0.29919			2.0929	-0.23758
2.09167	-0.75184			2.09259	-0.29925			2.0929	-0.23782
2.09229	-0.75281			2.0929	-0.29924			2.0932	-0.2379
2.09137	-0.75365			2.09198	-0.29903			2.09259	-0.238
2.09229	-0.75448			2.09259	-0.29917			2.09259	-0.23763
2.09229	-0.75517			2.09198	-0.29914			2.09198	-0.23792
2.09198	-0.75614			2.09198	-0.29905			2.09259	-0.2377
2.09137	-0.75698			2.09167	-0.29914			2.09167	-0.23758
2.09076	-0.75781			2.09137	-0.29919			2.09167	-0.23758
2.09106	-0.75864			2.09198	-0.29917			2.09167	-0.23773
2.09106	-0.75947			2.09106	-0.29929			2.09167	-0.2375
2.09045	-0.76017			2.09137	-0.29937			2.09137	-0.23733
2.09045	-0.761			2.09045	-0.29927			2.09167	-0.23711
2.09045	-0.76197			2.09106	-0.29914			2.09167	-0.23726
2.09045	-0.7628			2.09076	-0.29919			2.09045	-0.2375
2.09045	-0.76377			2.09076	-0.29922			2.09106	-0.23721
2.08984	-0.7646			2.09076	-0.29935			2.09137	-0.23733
2.08984	-0.76544			2.09015	-0.29946			2.09045	-0.23718
2.08984	-0.76669			2.09045	-0.29943			2.09045	-0.23731
2.08954	-0.76766			2.09015	-0.29982			2.09015	-0.23755
2.08954	-0.76863			2.09015	-0.30114			2.09015	-0.23753
2.08893	-0.76946			2.09015	-0.301			2.09045	-0.2376
2.08984	-0.77029			2.08923	-0.30108			2.08954	-0.23718
2.08832	-0.77112			2.08923	-0.301			2.08923	-0.23703
2.08862	-0.7721			2.08893	-0.30106			2.08954	-0.23688
2.08893	-0.77279			2.08893	-0.30122			2.08862	-0.23686
2.08893	-0.77376			2.08801	-0.30101			2.08893	-0.23659
2.08801	-0.77459			2.08801	-0.30079			2.08923	-0.23661
2.0874	-0.77556			2.08862	-0.30114			2.08862	-0.23654
2.08862	-0.77626			2.08832	-0.30101			2.08923	-0.23671
2.0874	-0.77709			2.08801	-0.30092			2.08771	-0.23666
2.08771	-0.77806			2.08801	-0.30096			2.08771	-0.23669
2.0874	-0.77889			2.0874	-0.30087			2.08801	-0.23666
2.08679	-0.77986			2.08832	-0.30103			2.08832	-0.23674
2.08771	-0.78014			2.0874	-0.301			2.08801	-0.23656
2.0871	-0.78097			2.08771	-0.30075			2.08832	-0.23674
2.08679	-0.78181			2.0874	-0.29927			2.0874	-0.23659
2.0871	-0.78264			2.08618	-0.29955			2.0874	-0.23706
2.08679	-0.78347			2.08618	-0.29958			2.08771	-0.23656
2.08679	-0.7843			2.08679	-0.29963			2.08771	-0.23656
2.08649	-0.78527			2.08649	-0.30017			2.0871	-0.23669
2.08618	-0.78624			2.08649	-0.30011			2.08649	-0.23688
2.08618	-0.78694			2.08618	-0.30034			2.08679	-0.23684
2.08557	-0.78791			2.08588	-0.30046			2.08618	-0.23686
2.08527	-0.78874			2.08618	-0.30069			2.08679	-0.23703
2.08557	-0.78971			2.08618	-0.30069			2.08618	-0.23703
2.08496	-0.79054			2.08557	-0.30069			2.08588	-0.23698
2.08466	-0.79138			2.08618	-0.30082			2.08649	-0.23698
2.08496	-0.79235			2.08557	-0.30098			2.08618	-0.23701
2.08496	-0.79304			2.08588	-0.30103			2.08466	-0.23718
2.08527	-0.79401			2.08466	-0.30117			2.08588	-0.23686
2.08496	-0.79484			2.08466	-0.30143			2.08496	-0.23681
2.08496	-0.79582			2.08435	-0.3014			2.08557	-0.23698
2.08496	-0.79679			2.08466	-0.30161			2.08527	-0.23711
2.08435	-0.79762			2.08496	-0.30171			2.08527	-0.23688
2.08374	-0.79845			2.08374	-0.30184			2.08435	-0.23698
2.08435	-0.79956			2.08435	-0.30196			2.08496	-0.23674
2.08405	-0.80025			2.08466	-0.302			2.08496	-0.23686
2.08344	-0.80109			2.08435	-0.30254			2.08496	-0.23679
2.08344	-0.80206			2.08405	-0.3024			2.08405	-0.23686
2.08344	-0.80303			2.08405	-0.30295			2.08374	-0.23706
2.08313	-0.804			2.08344	-0.3033			2.08313	-0.23731
2.08313	-0.80483			2.08252	-0.30361			2.08374	-0.23731
2.08282	-0.80566			2.08313	-0.30387			2.08405	-0.23735
2.08252	-0.80664			2.08252	-0.30408			2.08252	-0.23748
2.08221	-0.80747			2.08282	-0.30429			2.08282	-0.23777
2.08221	-0.8083			2.08252	-0.30448			2.08344	-0.23738
2.08252	-0.80927			2.08252	-0.30469			2.08344	-0.2374
2.08221	-0.8101			2.08191	-0.30485			2.08344	-0.23708
2.08221	-0.81094			2.08282	-0.30525			2.08252	-0.23745
2.0816	-0.81191			2.0813	-0.30579			2.08252	-0.23735
2.0813	-0.81288			2.08191	-0.30582			2.08252	-0.23743
2.0816	-0.81371			2.08191	-0.30609			2.08191	-0.23738
2.08191	-0.8144			2.0816	-0.30632			2.08191	-0.23748
2.08191	-0.81551			2.0813	-0.30661			2.08191	-0.23755
2.0813	-0.81635			2.08099	-0.30685			2.0816	-0.23775
2.08069	-0.81718			2.08008	-0.30717			2.0816	-0.2379
2.08038	-0.81815			2.0813	-0.30767			2.08099	-0.2377
2.08099	-0.81898			2.08069	-0.3079			2.0816	-0.23795
2.08069	-0.81967			2.08069	-0.30817			2.0813	-0.23822
2.08008	-0.82065			2.08069	-0.30874			2.08008	-0.23785
2.08038	-0.82148			2.08008	-0.30924			2.08099	-0.23837
2.08008	-0.823			2.08038	-0.30972			2.08069	-0.23822
2.07977	-0.82398			2.08008	-0.30996			2.0813	-0.23847
2.07947	-0.82467			2.08008	-0.31203			2.07977	-0.23857
2.07947	-0.8255			2.07916	-0.3125			2.07977	-0.23901
2.07855	-0.82633			2.07947	-0.31264			2.07977	-0.24054
2.07855	-0.8273			2.07947	-0.31296			2.07886	-0.24054
2.07916	-0.82814			2.07977	-0.3133			2.07947	-0.24035
2.07855	-0.82897			2.07886	-0.31383			2.07977	-0.24015
2.07855	-0.82994			2.07916	-0.31438			2.07947	-0.24042
2.07855	-0.83063			2.07916	-0.31487			2.07916	-0.24052
2.07764	-0.83147			2.07916	-0.31529			2.07947	-0.24049
2.07794	-0.83216			2.07886	-0.31572			2.07855	-0.24106
2.07794	-0.83313			2.07855	-0.31606			2.07855	-0.24086
2.07794	-0.83396			2.07825	-0.31688			2.07825	-0.24106
2.07794	-0.83479			2.07794	-0.31738			2.07855	-0.24099
2.07764	-0.83549			2.07825	-0.31788			2.07794	-0.24114
2.07703	-0.83632			2.07764	-0.31853			2.07794	-0.24153
2.07794	-0.83715			2.07764	-0.31901			2.07764	-0.24161
2.07764	-0.83799			2.07733	-0.31998			2.07794	-0.24171
2.07703	-0.83868			2.07733	-0.3203			2.07733	-0.242
2.07733	-0.83965			2.07733	-0.32127			2.07764	-0.23997
2.07642	-0.84034			2.07733	-0.32191			2.07764	-0.24079
2.07642	-0.84118			2.07703	-0.3224			2.07672	-0.24094
2.07642	-0.84187			2.07642	-0.32304			2.07703	-0.24126
2.07611	-0.8427			2.07642	-0.32385			2.07703	-0.24183
2.07581	-0.8434			2.07581	-0.3245			2.07703	-0.2421
2.07581	-0.84423			2.07642	-0.32498			2.07581	-0.2419
2.07611	-0.84492			2.07672	-0.32595			2.07611	-0.24294
2.0755	-0.84561			2.07642	-0.32675			2.07611	-0.24284
2.0752	-0.84631			2.07642	-0.32756			2.07581	-0.24329
2.0752	-0.847			2.07611	-0.3282			2.07642	-0.24344
2.07458	-0.84756			2.07611	-0.32917			2.07642	-0.24381
2.0755	-0.84825			2.07611	-0.32982			2.07611	-0.24393
2.07458	-0.84908			2.0755	-0.33078			2.0755	-0.2444
2.07458	-0.84964			2.0752	-0.33143			2.0755	-0.24499
2.0752	-0.85033			2.0752	-0.33256			2.0752	-0.24544
2.07458	-0.85116			2.07367	-0.33337			2.07458	-0.24591
2.07397	-0.85186			2.07489	-0.33449			2.07489	-0.24591
2.07367	-0.85241			2.07428	-0.33546			2.07489	-0.24635
2.07306	-0.85311			2.07489	-0.33611			2.07489	-0.24685
2.07397	-0.8538			2.07367	-0.3374			2.07489	-0.24704
2.07367	-0.85449			2.07367	-0.33837			2.07458	-0.24766
2.07336	-0.85505			2.07336	-0.33933			2.07428	-0.24808
2.07275	-0.85574			2.07428	-0.34062			2.07367	-0.24875
2.07275	-0.8563			2.07397	-0.34143			2.07458	-0.24892
2.07245	-0.85699			2.07367	-0.34272			2.07367	-0.24976
2.07336	-0.85768			2.07275	-0.34369			2.07306	-0.25021
2.07306	-0.85824			2.07306	-0.34498			2.07336	-0.25068
2.07245	-0.85865			2.07214	-0.34611			2.07367	-0.2512
2.07245	-0.85921			2.07336	-0.3474			2.07306	-0.25172
2.07153	-0.8599			2.07184	-0.34772			2.07306	-0.25236
2.07184	-0.86046			2.07245	-0.34885			2.07245	-0.25305
2.07184	-0.86115			2.07214	-0.35046			2.07214	-0.25446
2.07184	-0.86184			2.07245	-0.35175			2.07275	-0.25478
2.07123	-0.8624			2.07214	-0.3532			2.07184	-0.25537
2.07184	-0.86295			2.07184	-0.35449			2.07245	-0.25587
2.07092	-0.86351			2.07184	-0.35578			2.07123	-0.25654
2.07184	-0.8642			2.07184	-0.3574			2.07184	-0.25715
2.07092	-0.86462			2.07153	-0.35885			2.07214	-0.25804
2.07123	-0.86531			2.07184	-0.36014			2.07123	-0.25871
2.07031	-0.86573			2.07153	-0.36191			2.07153	-0.25908
2.07092	-0.86628			2.07062	-0.36304			2.07153	-0.2602
2.07031	-0.86684			2.07092	-0.36465			2.07092	-0.26104
2.07031	-0.86739			2.07001	-0.36594			2.07092	-0.26225
2.0697	-0.8685			2.07062	-0.36756			2.07123	-0.26294
2.07031	-0.86906			2.07031	-0.36901			2.07031	-0.26393
2.0697	-0.86961			2.07001	-0.37159			2.07001	-0.26467
2.0697	-0.87017			2.0697	-0.37336			2.07031	-0.26588
2.07001	-0.87072			2.0697	-0.37498			2.07062	-0.2662
2.06909	-0.87142			2.0697	-0.37675			2.07062	-0.26717
2.06848	-0.87197			2.0697	-0.37836			2.0697	-0.26808
2.0694	-0.87253			2.06909	-0.37998			2.07031	-0.26944
2.06909	-0.87308			2.0694	-0.38191			2.0694	-0.27021
2.06818	-0.87364			2.0694	-0.3832			2.0694	-0.27152
2.06818	-0.87419			2.0697	-0.3853			2.06879	-0.27231
2.06848	-0.87488			2.06818	-0.38707			2.0697	-0.27379
2.06818	-0.87544			2.06787	-0.38917			2.06909	-0.27515
2.06818	-0.87585			2.06818	-0.39094			2.06879	-0.27639
2.06726	-0.87655			2.06787	-0.39304			2.06879	-0.27733
2.06757	-0.8771			2.06787	-0.39497			2.06879	-0.27881
2.06757	-0.87696			2.06787	-0.39675			2.06818	-0.28009
2.06726	-0.87766			2.06757	-0.39901			2.06879	-0.28163
2.06757	-0.87821			2.06787	-0.39917			2.06879	-0.28284
2.06726	-0.87891			2.06726	-0.40143			2.06757	-0.28437
2.06696	-0.8796			2.06848	-0.40368			2.06787	-0.28593
2.06665	-0.88016			2.06696	-0.4061			2.06757	-0.28768
2.06696	-0.88085			2.06665	-0.40804			2.06787	-0.28927
2.06604	-0.8814			2.06665	-0.41046			2.06757	-0.29102
2.06573	-0.88196			2.06665	-0.41271			2.06696	-0.29275
2.06573	-0.88251			2.06696	-0.41497			2.06726	-0.29455
2.06573	-0.88307			2.06696	-0.41755			2.06635	-0.29656
2.06604	-0.88376			2.06573	-0.41965			2.06696	-0.29844
2.06543	-0.88432			2.06604	-0.42207			2.06696	-0.29999
2.06573	-0.88487			2.06573	-0.42449			2.06696	-0.30222
2.06573	-0.88557			2.06635	-0.42675			2.06604	-0.30397
2.06543	-0.88626			2.06543	-0.42933			2.06543	-0.3059
2.06482	-0.88681			2.06512	-0.43175			2.06604	-0.30818
2.06482	-0.88737			2.06482	-0.43433			2.06543	-0.31033
2.06482	-0.88792			2.06543	-0.43691			2.06543	-0.31235
2.06482	-0.88862			2.06573	-0.43933			2.06512	-0.3151
2.06482	-0.88917			2.06512	-0.44207			2.06512	-0.31705
2.06482	-0.88987			2.06451	-0.44497			2.06543	-0.31952
2.06421	-0.89056			2.0636	-0.44755			2.06543	-0.32177
2.06421	-0.89125			2.06421	-0.45013			2.06451	-0.32459
2.0639	-0.89195			2.06421	-0.45303			2.06482	-0.32696
2.0639	-0.89264			2.06421	-0.45562			2.06543	-0.32948
2.0639	-0.89319			2.06421	-0.45852			2.06421	-0.33235
2.06421	-0.89389			2.06482	-0.4611			2.06482	-0.3349
2.06329	-0.89472			2.06329	-0.464			2.06421	-0.33754
2.06329	-0.89541			2.06299	-0.46707			2.0636	-0.34033
2.06329	-0.89597			2.0639	-0.46981			2.06299	-0.34328
2.06299	-0.89666			2.06299	-0.47287			2.06299	-0.34632
2.06268	-0.89722			2.06329	-0.47578			2.06329	-0.34926
2.06299	-0.89791			2.06299	-0.47868			2.06329	-0.35227
2.06268	-0.89874			2.06268	-0.48174			2.06299	-0.35541
2.06238	-0.89944			2.06268	-0.48481			2.06299	-0.35868
2.06207	-0.90013			2.06238	-0.48803			2.06268	-0.36211
2.06207	-0.90096			2.06238	-0.49142			2.06299	-0.3654
2.06238	-0.90152			2.06238	-0.49481			2.06299	-0.36871
2.06177	-0.90221			2.06238	-0.49771			2.06268	-0.37254
2.06177	-0.9029			2.06238	-0.5011			2.06177	-0.3761
2.06146	-0.90374			2.06207	-0.50416			2.06177	-0.37956
2.06146	-0.90443			2.06116	-0.50755			2.06207	-0.38332
2.06055	-0.90512			2.06177	-0.51093			2.06207	-0.38691
2.06116	-0.90596			2.06177	-0.51448			2.06177	-0.39096
2.06055	-0.90665			2.06055	-0.51771			2.06207	-0.39487
2.06055	-0.90734			2.06116	-0.52093			2.06116	-0.39855
2.06055	-0.90804			2.06116	-0.52432			2.06116	-0.40295
2.06024	-0.90956			2.06024	-0.52803			2.06177	-0.4071
2.05994	-0.91026			2.05994	-0.53126			2.06177	-0.4113
2.05994	-0.91109			2.06055	-0.53626			2.06116	-0.41565
2.05933	-0.91178			2.06024	-0.5398			2.06116	-0.41991
2.06024	-0.91261			2.05994	-0.54335			2.05994	-0.42431
2.05963	-0.91345			2.05994	-0.54706			2.06055	-0.42853
2.05963	-0.91428			2.05963	-0.55045			2.06024	-0.43288
2.05933	-0.91483			2.05902	-0.55383			2.05994	-0.43761
2.05933	-0.91567			2.05902	-0.55771			2.05994	-0.44203
2.05841	-0.91636			2.05872	-0.56125			2.05963	-0.44683
2.05902	-0.91733			2.05872	-0.56529			2.05963	-0.45165
2.05872	-0.91816			2.05902	-0.56883			2.05933	-0.45696
2.05841	-0.919			2.05841	-0.5727			2.05963	-0.46176
2.05811	-0.91997			2.05811	-0.57625			2.05963	-0.46645
2.05841	-0.92066			2.05841	-0.57996			2.05872	-0.47167
2.05811	-0.92149			2.05811	-0.58383			2.05902	-0.47706
2.0578	-0.92177			2.0575	-0.58754			2.05872	-0.4823
2.0575	-0.9226			2.05841	-0.59125			2.05841	-0.48786
2.0575	-0.92343			2.0578	-0.59367			2.05811	-0.4929
2.05719	-0.92441			2.05719	-0.59786			2.05872	-0.49859
2.0575	-0.92538			2.05719	-0.60173			2.05841	-0.50403
2.05658	-0.92621			2.0578	-0.60561			2.05811	-0.50971
2.0575	-0.92718			2.05719	-0.6098			2.05811	-0.5154
2.05658	-0.92829			2.05688	-0.61383			2.0578	-0.52108
2.05688	-0.92912			2.05719	-0.61802			2.0575	-0.52627
2.05597	-0.93023			2.05719	-0.62189			2.05688	-0.53245
2.05627	-0.9312			2.05627	-0.62609			2.05688	-0.53839
2.05658	-0.93217			2.05627	-0.63012			2.05719	-0.54457
2.05627	-0.93314			2.05627	-0.63447			2.05658	-0.5505
2.05597	-0.93425			2.05597	-0.63867			2.05719	-0.55643
2.05566	-0.93523			2.05627	-0.64302			2.05566	-0.56286
2.05566	-0.93634			2.05597	-0.64705			2.05597	-0.56879
2.05505	-0.93745			2.05566	-0.65141			2.05688	-0.57497
2.05566	-0.93855			2.05566	-0.65576			2.05597	-0.58164
2.05566	-0.93966			2.05536	-0.65996			2.05597	-0.58807
2.05475	-0.94091			2.05536	-0.66415			2.05658	-0.5945
2.05444	-0.94216			2.05536	-0.66867			2.05536	-0.60093
2.05444	-0.94313			2.05505	-0.67286			2.05505	-0.6071
2.05444	-0.94438			2.05475	-0.67721			2.05536	-0.61378
2.05414	-0.94563			2.05475	-0.68173			2.05536	-0.62021
2.05414	-0.94688			2.05414	-0.68592			2.05505	-0.62663
2.05414	-0.94813			2.05444	-0.6906			2.05505	-0.63355
2.05444	-0.94937			2.05383	-0.69528			2.05475	-0.63998
2.05414	-0.95062			2.05444	-0.69947			2.05414	-0.64715
2.05383	-0.95215			2.05444	-0.70415			2.05383	-0.65358
2.05353	-0.9534			2.05322	-0.7085			2.05444	-0.66075
2.05353	-0.95465			2.05353	-0.71302			2.05353	-0.66742
2.05414	-0.95603			2.05414	-0.71786			2.05353	-0.67434
2.05292	-0.95742			2.05292	-0.72237			2.05414	-0.68126
2.05261	-0.95881			2.05292	-0.72705			2.05353	-0.68843
2.05261	-0.96033			2.05292	-0.73156			2.05353	-0.69511
2.05292	-0.96172			2.05292	-0.73608			2.05353	-0.70252
2.052	-0.96325			2.05261	-0.74092			2.05292	-0.7092
2.05231	-0.96463			2.05261	-0.74543			2.05231	-0.71636
2.05261	-0.9663			2.05231	-0.75011			2.05261	-0.72353
2.0517	-0.96755			2.05261	-0.75495			2.05231	-0.73095
2.05109	-0.96921			2.052	-0.75963			2.05292	-0.73787
2.05109	-0.97074			2.052	-0.76447			2.052	-0.74504
2.0517	-0.97226			2.052	-0.7693			2.052	-0.75245
2.05109	-0.97393			2.05139	-0.77398			2.05231	-0.75987
2.0517	-0.97545			2.05139	-0.77882			2.0517	-0.76679
2.05078	-0.97698			2.0517	-0.78382			2.05139	-0.77445
2.05139	-0.97864			2.05139	-0.7885			2.052	-0.78187
2.05139	-0.98031			2.05109	-0.7935			2.05139	-0.78904
2.05078	-0.98267			2.05017	-0.79833			2.05139	-0.79645
2.05048	-0.98433			2.05109	-0.80317			2.05109	-0.80387
2.04987	-0.986			2.05109	-0.80979			2.05139	-0.81153
2.05078	-0.98766			2.05017	-0.81479			2.05078	-0.81895
2.05048	-0.98946			2.05017	-0.81946			2.05078	-0.82636
2.04987	-0.99113			2.04987	-0.82462			2.05078	-0.83378
2.04895	-0.99279			2.04956	-0.8293			2.05078	-0.8412
2.04956	-0.9946			2.04956	-0.83446			2.04987	-0.84886
2.04895	-0.9964			2.04956	-0.8393			2.05017	-0.85627
2.04956	-0.9982			2.04956	-0.8443			2.05017	-0.86419
2.04926	-0.99987			2.04956	-0.84978			2.04987	-0.8716
2.04926	-1			2.04926	-0.85478			2.05017	-0.87976
2.04834	-1			2.04895	-0.85994			2.04895	-0.88668
2.04834	-1.01			2.04926	-0.8651			2.04895	-0.89434
2.04834	-1.01			2.04803	-0.86978			2.04895	-0.90201
2.04803	-1.01			2.04865	-0.87526			2.04895	-0.90992
2.04834	-1.01			2.04834	-0.88026			2.04803	-0.91758
2.04773	-1.01			2.04803	-0.88559			2.04865	-0.92524
2.04742	-1.01			2.04803	-0.88946			2.04834	-0.93266
2.04803	-1.02			2.04742	-0.89446			2.04865	-0.94106
2.04742	-1.02			2.04773	-0.89994			2.04773	-0.94872
2.04681	-1.02			2.04803	-0.90526			2.04803	-0.95664
2.04712	-1.02			2.04773	-0.91075			2.04742	-0.9643
2.04712	-1.02			2.04681	-0.91591			2.04742	-0.97246
2.04681	-1.03			2.04742	-0.92155			2.04742	-0.97987
2.04651	-1.03			2.04742	-0.92671			2.04681	-0.98803
2.04651	-1.03			2.04681	-0.9322			2.04681	-0.99619
2.04651	-1.03			2.04681	-0.93752			2.04742	-1
2.04651	-1.04			2.04681	-0.943			2.04712	-1.01
2.0459	-1.04			2.0459	-0.94832			2.04742	-1.02
2.0462	-1.04			2.0462	-0.95397			2.04651	-1.03
2.0462	-1.04			2.0459	-0.95913			2.04559	-1.04
2.0459	-1.04			2.0459	-0.96478			2.0459	-1.04
2.04559	-1.05			2.0459	-0.97042			2.04651	-1.05
2.04559	-1.05			2.04559	-0.97574			2.0462	-1.06
2.04559	-1.05			2.04529	-0.98106			2.0459	-1.07
2.04498	-1.05			2.04529	-0.98671			2.0459	-1.08
2.04468	-1.05			2.04529	-0.99203			2.04529	-1.09
2.04407	-1.06			2.04529	-0.99784			2.04559	-1.09
2.04468	-1.06			2.04437	-1			2.04559	-1.1
2.04498	-1.06			2.04468	-1.01			2.04529	-1.11
2.04437	-1.06			2.04498	-1.01			2.04468	-1.12
2.04498	-1.07			2.04529	-1.02			2.04529	-1.13
2.04407	-1.07			2.04437	-1.03			2.04529	-1.14
2.04376	-1.07			2.04376	-1.03			2.04468	-1.14
2.04315	-1.07			2.04346	-1.04			2.04468	-1.15
2.04376	-1.08			2.04346	-1.04			2.04376	-1.16
2.04315	-1.08			2.04376	-1.05			2.04407	-1.17
2.04346	-1.08			2.04437	-1.05			2.04376	-1.18
2.04285	-1.08			2.04346	-1.06			2.04407	-1.19
2.04254	-1.09			2.04285	-1.06			2.04437	-1.2
2.04285	-1.09			2.04315	-1.07			2.04376	-1.2
2.04224	-1.09			2.04285	-1.08			2.04315	-1.21
2.04254	-1.09			2.04315	-1.08			2.04315	-1.22
2.04224	-1.1			2.04224	-1.09			2.04285	-1.23
2.04254	-1.1			2.04285	-1.09			2.04285	-1.24
2.04163	-1.1			2.04224	-1.1			2.04285	-1.25
2.04224	-1.1			2.04224	-1.11			2.04224	-1.26
2.04193	-1.11			2.04224	-1.11			2.04254	-1.27
2.04163	-1.11			2.04254	-1.12			2.04193	-1.28
2.04132	-1.11			2.04163	-1.12			2.04193	-1.28
2.04102	-1.11			2.04163	-1.13			2.04132	-1.29
2.04132	-1.12			2.04102	-1.13			2.04193	-1.3
2.04102	-1.12			2.04102	-1.14			2.04132	-1.31
2.04132	-1.12			2.04132	-1.15			2.04102	-1.32
2.04041	-1.12			2.04102	-1.15			2.04132	-1.33
2.04041	-1.13			2.04041	-1.16			2.04102	-1.34
2.0401	-1.13			2.0401	-1.17			2.04132	-1.35
2.0401	-1.13			2.04071	-1.17			2.04102	-1.36
2.0401	-1.13			2.03949	-1.18			2.04102	-1.37
2.03949	-1.14			2.03949	-1.18			2.04102	-1.38
2.03979	-1.14			2.0401	-1.19			2.03979	-1.39
2.03979	-1.14			2.03979	-1.19			2.03979	-1.39
2.03979	-1.14			2.03888	-1.2			2.04041	-1.4
2.03857	-1.15			2.03949	-1.21			2.04041	-1.41
2.03918	-1.15			2.03949	-1.21			2.03979	-1.42
2.03918	-1.15			2.03888	-1.22			2.03949	-1.43
2.03888	-1.15			2.03888	-1.22			2.03918	-1.44
2.03796	-1.16			2.03918	-1.23			2.03949	-1.45
2.03857	-1.16			2.03857	-1.24			2.03857	-1.46
2.03888	-1.16			2.03796	-1.24			2.03918	-1.47
2.03796	-1.16			2.03888	-1.25			2.03888	-1.48
2.03796	-1.17			2.03827	-1.25			2.03796	-1.49
2.03796	-1.17			2.03857	-1.26			2.03857	-1.5
2.03827	-1.17			2.03827	-1.27			2.03888	-1.51
2.03827	-1.17			2.03796	-1.27			2.03766	-1.52
2.03735	-1.18			2.03735	-1.28			2.03827	-1.53
2.03766	-1.18			2.03735	-1.28			2.03857	-1.54
2.03705	-1.18			2.03735	-1.29			2.03827	-1.55
2.03705	-1.18			2.03735	-1.3			2.03735	-1.56
2.03613	-1.19			2.03766	-1.3			2.03766	-1.57
2.03674	-1.19			2.03766	-1.31			2.03766	-1.58
2.03644	-1.19			2.03644	-1.31			2.03674	-1.59
2.03583	-1.19			2.03705	-1.32			2.03735	-1.6
2.03613	-1.2			2.03644	-1.33			2.03705	-1.61
2.03583	-1.2			2.03644	-1.33			2.03735	-1.62
2.03552	-1.2			2.03644	-1.34			2.03613	-1.63
2.03552	-1.2			2.03644	-1.34			2.03613	-1.64
2.03613	-1.21			2.03613	-1.35			2.03674	-1.65
2.03522	-1.21			2.03613	-1.36			2.03644	-1.66
2.03522	-1.21			2.03583	-1.36			2.03552	-1.67
2.03552	-1.21			2.03613	-1.37			2.03613	-1.68
2.03552	-1.22			2.03522	-1.38			2.03552	-1.69
2.03522	-1.22			2.03491	-1.38			2.03552	-1.7
2.03461	-1.22			2.03583	-1.39			2.03583	-1.71
2.03461	-1.22			2.034	-1.4			2.03583	-1.72
2.03461	-1.23			2.0343	-1.4			2.03583	-1.73
2.034	-1.23			2.03491	-1.41			2.03522	-1.74
2.034	-1.23			2.034	-1.41			2.0343	-1.75
2.034	-1.23			2.034	-1.42			2.03491	-1.76
2.034	-1.23			2.03461	-1.43			2.03491	-1.77
2.03369	-1.24			2.03369	-1.43			2.03461	-1.78
2.03339	-1.24			2.0343	-1.44			2.034	-1.79
2.03308	-1.24			2.0343	-1.45			2.034	-1.8
2.03339	-1.24			2.034	-1.45			2.03369	-1.81
2.03278	-1.25			2.034	-1.46			2.03339	-1.82
2.03278	-1.25			2.03369	-1.46			2.03369	-1.83
2.03278	-1.25			2.03369	-1.47			2.03278	-1.84
2.03186	-1.25			2.03217	-1.48			2.03308	-1.85
2.03247	-1.25			2.03278	-1.48			2.03278	-1.86
2.03217	-1.26			2.03247	-1.49			2.03278	-1.87
2.03156	-1.26			2.03217	-1.5			2.03278	-1.89
2.03186	-1.26			2.03156	-1.5			2.03247	-1.9
2.03156	-1.26			2.03278	-1.51			2.03217	-1.91
2.03125	-1.27			2.03247	-1.52			2.03217	-1.92
2.03125	-1.27			2.03217	-1.52			2.03278	-1.93
2.03125	-1.27			2.03186	-1.53			2.03217	-1.94
2.03156	-1.27			2.03125	-1.53			2.03186	-1.95
2.03125	-1.27			2.03125	-1.54			2.03156	-1.96
2.03094	-1.28			2.03094	-1.55			2.03156	-1.97
2.03064	-1.28			2.03156	-1.56			2.03125	-1.98
2.03094	-1.28			2.03064	-1.56			2.03125	-1.99
2.03033	-1.28			2.03064	-1.57			2.03156	-2
2.03094	-1.28			2.03033	-1.57			2.03156	-2.01
2.02972	-1.29			2.03033	-1.58			2.03064	-2.02
2.03003	-1.29			2.03003	-1.59			2.03094	-2.03
2.03003	-1.29			2.03033	-1.59			2.03125	-2.04
2.02972	-1.29			2.02972	-1.6			2.03094	-2.05
2.02942	-1.29			2.03033	-1.61			2.03003	-2.06
2.0285	-1.29			2.02972	-1.61			2.03033	-2.07
2.02972	-1.3			2.02942	-1.62			2.03033	-2.08
2.02881	-1.3			2.02911	-1.63			2.02881	-2.09
2.02911	-1.3			2.02881	-1.63			2.02972	-2.1
2.02911	-1.3			2.0285	-1.64			2.02942	-2.12
2.0285	-1.3			2.02789	-1.65			2.02911	-2.13
2.02881	-1.3			2.02911	-1.65			2.02911	-2.14
2.0285	-1.31			2.02942	-1.66			2.02942	-2.15
2.0282	-1.31			2.02972	-1.67			2.0285	-2.16
2.0282	-1.31			2.0282	-1.67			2.0282	-2.17
2.02759	-1.31			2.0282	-1.68			2.0282	-2.18
2.02789	-1.31			2.02789	-1.69			2.0285	-2.19
2.02728	-1.32			2.02728	-1.69			2.0285	-2.2
2.02759	-1.32			2.02759	-1.7			2.0285	-2.21
2.02698	-1.32			2.02759	-1.7			2.0285	-2.22
2.02728	-1.32			2.02698	-1.71			2.02789	-2.23
2.02698	-1.32			2.02728	-1.72			2.0282	-2.24
2.02698	-1.32			2.02759	-1.72			2.02759	-2.25
2.02637	-1.33			2.02759	-1.73			2.02728	-2.26
2.02637	-1.33			2.02667	-1.74			2.02667	-2.27
2.02637	-1.33			2.02667	-1.74			2.02667	-2.28
2.02637	-1.33			2.02667	-1.75			2.02698	-2.29
2.02545	-1.33			2.02637	-1.76			2.02637	-2.3
2.02576	-1.33			2.02637	-1.76			2.02698	-2.31
2.02545	-1.34			2.02637	-1.77			2.02637	-2.32
2.02515	-1.34			2.02576	-1.78			2.02637	-2.33
2.02484	-1.34			2.02545	-1.78			2.02637	-2.34
2.02545	-1.34			2.02576	-1.79			2.02576	-2.35
2.02576	-1.34			2.02515	-1.8			2.02545	-2.37
2.02484	-1.34			2.02545	-1.8			2.02515	-2.38
2.02484	-1.35			2.02545	-1.81			2.02545	-2.39
2.02454	-1.35			2.02454	-1.82			2.02545	-2.4
2.02484	-1.35			2.02454	-1.82			2.02545	-2.41
2.02454	-1.35			2.02484	-1.83			2.02545	-2.42
2.02393	-1.35			2.02423	-1.84			2.02484	-2.43
2.02393	-1.36			2.02423	-1.84			2.02484	-2.44
2.02332	-1.36			2.02454	-1.85			2.02515	-2.45
2.02423	-1.36			2.02423	-1.85			2.02454	-2.46
2.02393	-1.36			2.02393	-1.86			2.02454	-2.47
2.02332	-1.36			2.02393	-1.87			2.02393	-2.48
2.02271	-1.36			2.02362	-1.87			2.02362	-2.49
2.02332	-1.37			2.02362	-1.88			2.02393	-2.5
2.02362	-1.37			2.02362	-1.89			2.02423	-2.51
2.02301	-1.37			2.02271	-1.89			2.02362	-2.52
2.02301	-1.37			2.02271	-1.9			2.02393	-2.53
2.0224	-1.37			2.02362	-1.91			2.02393	-2.54
2.02209	-1.37			2.02271	-1.91			2.02332	-2.55
2.02301	-1.38			2.02301	-1.92			2.02301	-2.56
2.0224	-1.38			2.02179	-1.92			2.02271	-2.57
2.02209	-1.38			2.02148	-1.93			2.02301	-2.58
2.02179	-1.38			2.02148	-1.94			2.02271	-2.59
2.02118	-1.38			2.02179	-1.94			2.02209	-2.6
2.02057	-1.39			2.02209	-1.95			2.02271	-2.61
2.02118	-1.39			2.02148	-1.96			2.02271	-2.62
2.02087	-1.39			2.02148	-1.96			2.02179	-2.63
2.02026	-1.39			2.02118	-1.97			2.02179	-2.64
2.02057	-1.39			2.02118	-1.98			2.02179	-2.65
2.02087	-1.4			2.02118	-1.98			2.02118	-2.66
2.02087	-1.4			2.02087	-1.99			2.02148	-2.67
2.02057	-1.4			2.02087	-2			2.02118	-2.68
2.02026	-1.4			2.02026	-2			2.02118	-2.69
2.02026	-1.4			2.01996	-2.01			2.02087	-2.7
2.01935	-1.4			2.01996	-2.01			2.02057	-2.71
2.01996	-1.41			2.01965	-2.02			2.02087	-2.72
2.01904	-1.41			2.01996	-2.03			2.02057	-2.73
2.01874	-1.41			2.02026	-2.03			2.02026	-2.74
2.01935	-1.41			2.01904	-2.04			2.01996	-2.75
2.01904	-1.41			2.01996	-2.04			2.02026	-2.76
2.01874	-1.42			2.01935	-2.05			2.02026	-2.77
2.01874	-1.42			2.01904	-2.06			2.02026	-2.78
2.01874	-1.42			2.01874	-2.06			2.01965	-2.79
2.01874	-1.42			2.01904	-2.07			2.01874	-2.8
2.01843	-1.42			2.01874	-2.07			2.01965	-2.81
2.01843	-1.43			2.01843	-2.08			2.01843	-2.81
2.01782	-1.43			2.01843	-2.08			2.01904	-2.82
2.01782	-1.43			2.01813	-2.09			2.01843	-2.83
2.01721	-1.43			2.01843	-2.1			2.01874	-2.84
2.01782	-1.43			2.01782	-2.1			2.01874	-2.85
2.01782	-1.44			2.01813	-2.11			2.01843	-2.86
2.01721	-1.44			2.01752	-2.11			2.01843	-2.87
2.01721	-1.44			2.01782	-2.12			2.01721	-2.88
2.01691	-1.44			2.01721	-2.12			2.01782	-2.89
2.01691	-1.45			2.0166	-2.13			2.01813	-2.9
2.01691	-1.45			2.01691	-2.14			2.01752	-2.91
2.0166	-1.45			2.01691	-2.14			2.01752	-2.92
2.01599	-1.45			2.01691	-2.15			2.01721	-2.93
2.01569	-1.45			2.0166	-2.15			2.0166	-2.94
2.0166	-1.46			2.0163	-2.16			2.0166	-2.95
2.0163	-1.46			2.01599	-2.16			2.01691	-2.95
2.01599	-1.46			2.0163	-2.17			2.0166	-2.96
2.01569	-1.46			2.01599	-2.17			2.0166	-2.97
2.01569	-1.46			2.01538	-2.18			2.0163	-2.98
2.01538	-1.47			2.01538	-2.19			2.0163	-2.99
2.01569	-1.47			2.01569	-2.19			2.0163	-3
2.01538	-1.47			2.01508	-2.2			2.01599	-3.01
2.01477	-1.47			2.01569	-2.2			2.01569	-3.02
2.01447	-1.48			2.01508	-2.21			2.01569	-3.03
2.01416	-1.48			2.01538	-2.21			2.01569	-3.03
2.01416	-1.48			2.01447	-2.22			2.01538	-3.04
2.01416	-1.48			2.01477	-2.22			2.01508	-3.05
2.01416	-1.48			2.01416	-2.23			2.01569	-3.06
2.01416	-1.49			2.01447	-2.23			2.01416	-3.07
2.01385	-1.49			2.01447	-2.24			2.01447	-3.08
2.01477	-1.49			2.01416	-2.24			2.01477	-3.09
2.01355	-1.49			2.01355	-2.25			2.01416	-3.09
2.01385	-1.5			2.01355	-2.25			2.01447	-3.1
2.01355	-1.5			2.01324	-2.26			2.01416	-3.11
2.01294	-1.5			2.01355	-2.26			2.01416	-3.12
2.01263	-1.5			2.01355	-2.27			2.01355	-3.13
2.01263	-1.51			2.01324	-2.27			2.01355	-3.14
2.01263	-1.51			2.01324	-2.28			2.01324	-3.14
2.01263	-1.51			2.01233	-2.28			2.01324	-3.15
2.01172	-1.51			2.01263	-2.29			2.01324	-3.16
2.01263	-1.51			2.01294	-2.29			2.01263	-3.17
2.01233	-1.52			2.01233	-2.3			2.01263	-3.18
2.01172	-1.52			2.01202	-2.3			2.01172	-3.18
2.01172	-1.52			2.01202	-2.31			2.01263	-3.19
2.01141	-1.52			2.01202	-2.31			2.01172	-3.2
2.01141	-1.53			2.01172	-2.32			2.01202	-3.21
2.01141	-1.53			2.01172	-2.32			2.01202	-3.22
2.01111	-1.53			2.01141	-2.33			2.01202	-3.22
2.01141	-1.53			2.01141	-2.33			2.01141	-3.23
2.01111	-1.54			2.01111	-2.34			2.01111	-3.24
2.01019	-1.54			2.0105	-2.34			2.01202	-3.25
2.0105	-1.54			2.0108	-2.35			2.01111	-3.25
2.0105	-1.54			2.01111	-2.35			2.01111	-3.26
2.01019	-1.54			2.0105	-2.35			2.01111	-3.27
				2.0105	-2.36			2.0105	-3.28
				2.00958	-2.36			2.01019	-3.28
				2.01019	-2.37			2.0105	-3.29
								2.01019	-3.3
								2.01019	-3.3
								2.0105	-3.31
								2.01019	-3.32
								2.00958	-3.32
								2.01019	-3.33

## Sheet: Figure 3e
Voltage (V)	Current (mA)	log (|i|/A)	Electrode potential vs. Li|Li+ (V)	Voltage (V)	Current (mA)	log (|i|/A)	Electrode potential vs. Li|Li+ (V)	Voltage (V)	Current (mA)	log (|i|/A)	Electrode potential vs. Li|Li+ (V)
	0W				90W		90W		180W		180W
2.10052	0.00411	-3.20437	2.25525	2.10022	0.0225	-3.17511	2.24609	2.09961	0.01172	-3.21603	2.25525
2.10083	0.00426	-3.20302	2.25525	2.10022	0.02286	-3.17343	2.2467	2.09991	0.01197	-3.21444	2.25555
2.10114	0.00427	-3.20168	2.25555	2.10083	0.02285	-3.17145	2.24701	2.09961	0.01202	-3.21269	2.25555
2.10236	0.00453	-3.20015	2.25586	2.10083	0.02294	-3.16989	2.2467	2.10052	0.01234	-3.21094	2.25555
2.10175	0.00466	-3.19824	2.25586	2.10114	0.0231	-3.16824	2.24701	2.10083	0.01228	-3.20903	2.25586
2.10175	0.00475	-3.19701	2.25586	2.10114	0.02323	-3.16649	2.24701	2.10083	0.01264	-3.20729	2.25616
2.10205	0.00491	-3.19549	2.25677	2.10083	0.02351	-3.16485	2.24701	2.10083	0.01258	-3.20539	2.25555
2.10144	0.00499	-3.19408	2.25647	2.10205	0.02354	-3.16311	2.24701	2.10114	0.01293	-3.20384	2.25647
2.10205	0.00512	-3.19276	2.25647	2.10175	0.02386	-3.16138	2.24762	2.10144	0.01296	-3.20196	2.25586
2.10205	0.0052	-3.19126	2.25647	2.10175	0.02407	-3.15976	2.24762	2.10175	0.01311	-3.20025	2.25677
2.10236	0.00536	-3.18967	2.25677	2.10205	0.02419	-3.15794	2.24854	2.10175	0.01336	-3.19856	2.25647
2.10266	0.00548	-3.18837	2.25647	2.10114	0.0245	-3.15644	2.24823	2.10205	0.01363	-3.19669	2.25708
2.10266	0.0056	-3.18698	2.25739	2.10205	0.02445	-3.15453	2.24915	2.10144	0.01356	-3.19501	2.25677
2.10358	0.00575	-3.1855	2.25769	2.10205	0.02464	-3.15283	2.24854	2.10175	0.01372	-3.19333	2.25739
2.10358	0.00583	-3.1842	2.25739	2.10236	0.02493	-3.15134	2.24854	2.10236	0.01391	-3.19149	2.25708
2.10327	0.00595	-3.18274	2.25708	2.10266	0.02508	-3.14956	2.24884	2.10266	0.01421	-3.18966	2.25708
2.10327	0.00601	-3.18127	2.25739	2.10297	0.02528	-3.14789	2.24854	2.10205	0.0143	-3.188	2.25769
2.10358	0.00613	-3.17972	2.258	2.10297	0.02524	-3.14611	2.24915	2.10236	0.01465	-3.18619	2.25708
2.10358	0.00631	-3.17836	2.25861	2.10297	0.02554	-3.14435	2.24945	2.10266	0.01459	-3.18438	2.2583
2.10327	0.0064	-3.177	2.2583	2.10266	0.02571	-3.1427	2.24945	2.10236	0.01477	-3.18257	2.25769
2.10419	0.00655	-3.17564	2.25861	2.10297	0.02587	-3.14105	2.24976	2.10327	0.01482	-3.18094	2.25891
2.10419	0.00661	-3.1742	2.25769	2.10327	0.02603	-3.13921	2.24976	2.10327	0.01511	-3.17932	2.258
2.1048	0.00681	-3.17276	2.25891	2.10297	0.02635	-3.13767	2.25006	2.10327	0.01529	-3.17721	2.2583
2.1048	0.00684	-3.17133	2.2583	2.10388	0.02651	-3.13585	2.24945	2.10358	0.01531	-3.17544	2.25861
2.10449	0.00704	-3.1699	2.25922	2.10419	0.02672	-3.13412	2.24976	2.10327	0.01565	-3.17367	2.25922
2.1051	0.00707	-3.16866	2.25922	2.10449	0.02688	-3.1325	2.25037	2.10388	0.01575	-3.17191	2.25891
2.10449	0.00728	-3.16724	2.25922	2.1048	0.02701	-3.1308	2.25006	2.10388	0.0157	-3.17017	2.25861
2.1048	0.0075	-3.16573	2.25952	2.10388	0.02702	-3.1291	2.25067	2.10419	0.01608	-3.16826	2.25952
2.1051	0.00747	-3.16423	2.25952	2.1051	0.02732	-3.1274	2.25006	2.10419	0.01621	-3.16669	2.25952
2.10571	0.00757	-3.16292	2.25952	2.10449	0.02752	-3.12562	2.25037	2.10449	0.01636	-3.1648	2.25922
2.1051	0.00777	-3.16152	2.25983	2.1048	0.02775	-3.12404	2.25098	2.10449	0.01642	-3.16292	2.25922
2.10602	0.00782	-3.16012	2.25983	2.1051	0.02792	-3.12227	2.25128	2.1048	0.01669	-3.16121	2.26013
2.10571	0.00814	-3.15864	2.26013	2.1051	0.02796	-3.12069	2.25159	2.1048	0.0168	-3.15934	2.26013
2.10663	0.00811	-3.15725	2.25952	2.10541	0.02823	-3.11903	2.25159	2.1048	0.01698	-3.15764	2.26013
2.10632	0.00836	-3.15596	2.26074	2.10571	0.02844	-3.11719	2.25159	2.10571	0.0172	-3.15595	2.26074
2.10571	0.00836	-3.15458	2.26044	2.10541	0.02874	-3.11554	2.2522	2.10602	0.01735	-3.1541	2.26044
2.10663	0.00855	-3.15321	2.26135	2.10571	0.02874	-3.11372	2.25159	2.1051	0.0175	-3.15243	2.26074
2.10663	0.00873	-3.15175	2.26074	2.10571	0.02908	-3.11208	2.2522	2.10571	0.01769	-3.1506	2.26105
2.10693	0.00883	-3.15039	2.26105	2.10541	0.02921	-3.11046	2.2525	2.10571	0.01767	-3.14863	2.26074
2.10724	0.00865	-3.14903	2.26135	2.10663	0.02935	-3.10874	2.25189	2.10571	0.01774	-3.14682	2.26074
2.10724	0.00878	-3.14776	2.26227	2.10602	0.02957	-3.10704	2.2525	2.10602	0.01798	-3.14517	2.26135
2.10693	0.00903	-3.14632	2.26135	2.10632	0.02979	-3.10543	2.25311	2.10632	0.01844	-3.14352	2.26105
2.10754	0.00924	-3.14489	2.26166	2.10632	0.03001	-3.10364	2.2522	2.10602	0.01838	-3.14143	2.26135
2.10754	0.00932	-3.14354	2.26227	2.10693	0.03006	-3.10205	2.25311	2.10602	0.01853	-3.13965	2.26227
2.10693	0.00946	-3.14203	2.26196	2.10632	0.0299	-3.10037	2.25281	2.10632	0.01867	-3.13803	2.26105
2.10846	0.00959	-3.14078	2.26227	2.10724	0.03025	-3.09861	2.25311	2.10724	0.01889	-3.13626	2.26257
2.10785	0.00979	-3.13937	2.26166	2.10724	0.03048	-3.09746	2.25372	2.10724	0.01909	-3.1345	2.26135
2.10846	0.0099	-3.13788	2.26135	2.10693	0.03069	-3.09571	2.25342	2.10693	0.01932	-3.13275	2.26227
2.10785	0.01013	-3.13647	2.26257	2.10754	0.03095	-3.09397	2.25403	2.10754	0.01935	-3.13086	2.26227
2.10846	0.01024	-3.13524	2.26288	2.10754	0.03116	-3.09215	2.25342	2.10724	0.01963	-3.12912	2.26227
2.10815	0.01038	-3.13393	2.26318	2.10754	0.03123	-3.09051	2.25464	2.10785	0.01971	-3.12724	2.26257
2.10846	0.01041	-3.13262	2.26288	2.10815	0.03156	-3.08878	2.25403	2.10815	0.01984	-3.12552	2.26227
2.10938	0.01063	-3.13147	2.26318	2.10846	0.03171	-3.08716	2.25494	2.10724	0.02003	-3.12352	2.26349
2.10876	0.01072	-3.13009	2.2641	2.10785	0.032	-3.08536	2.25433	2.10785	0.02008	-3.12181	2.26288
2.10938	0.0108	-3.12863	2.26379	2.10876	0.03206	-3.08383	2.25464	2.10846	0.02041	-3.12011	2.26349
2.10938	0.01118	-3.12717	2.26379	2.10876	0.03229	-3.08213	2.25494	2.10815	0.02042	-3.11827	2.26318
2.10938	0.01129	-3.12588	2.26379	2.10846	0.03256	-3.08036	2.25494	2.10876	0.02066	-3.11658	2.26318
2.10938	0.01122	-3.12452	2.2644	2.10938	0.03271	-3.07884	2.25525	2.10876	0.02075	-3.11462	2.26379
2.10938	0.01137	-3.12323	2.2641	2.10846	0.03292	-3.077	2.25525	2.10876	0.02112	-3.11309	2.2644
2.10968	0.01163	-3.12196	2.2644	2.10938	0.03311	-3.07542	2.25555	2.10846	0.02131	-3.11114	2.2641
2.10999	0.01168	-3.12044	2.26349	2.10999	0.03337	-3.07384	2.25616	2.10876	0.0213	-3.10934	2.2641
2.11029	0.01194	-3.11917	2.2641	2.10938	0.03353	-3.07218	2.25555	2.10938	0.02153	-3.10769	2.26471
2.1109	0.01202	-3.11775	2.2644	2.10968	0.03377	-3.0702	2.25586	2.10938	0.02128	-3.10563	2.2644
2.1109	0.01209	-3.11641	2.26532	2.11029	0.03393	-3.06864	2.25586	2.10968	0.02156	-3.10399	2.26471
2.1106	0.01225	-3.11507	2.26563	2.10968	0.03405	-3.06692	2.25647	2.10968	0.02191	-3.10222	2.26532
2.11029	0.01241	-3.11373	2.26532	2.10968	0.03411	-3.06537	2.25616	2.10968	0.02207	-3.10032	2.26532
2.1106	0.01247	-3.11225	2.26563	2.1106	0.03435	-3.06374	2.25616	2.10968	0.02224	-3.09857	2.26532
2.1109	0.01278	-3.11093	2.26563	2.11029	0.03456	-3.06204	2.25708	2.11029	0.02244	-3.09695	2.26532
2.11121	0.01269	-3.10953	2.26593	2.1106	0.03487	-3.06043	2.25647	2.1106	0.02249	-3.09495	2.26593
2.11151	0.01304	-3.10821	2.26593	2.1106	0.03505	-3.05882	2.25708	2.11121	0.02285	-3.09348	2.26563
2.11151	0.01303	-3.1069	2.26593	2.11029	0.03518	-3.05714	2.25708	2.1109	0.023	-3.09162	2.26563
2.11212	0.01307	-3.1056	2.26563	2.1109	0.03545	-3.05555	2.25769	2.1109	0.02314	-3.08977	2.26624
2.11151	0.01325	-3.10429	2.26593	2.1106	0.03547	-3.05396	2.25708	2.1109	0.02313	-3.08793	2.26593
2.11182	0.01357	-3.10291	2.26624	2.1109	0.03576	-3.0523	2.25739	2.11121	0.0234	-3.08622	2.26593
2.11212	0.01351	-3.10154	2.26654	2.11151	0.03608	-3.05064	2.258	2.11151	0.0235	-3.08439	2.26685
2.11243	0.01371	-3.10033	2.26654	2.11121	0.03634	-3.04899	2.25739	2.11182	0.02363	-3.08257	2.26685
2.11212	0.01384	-3.09896	2.26685	2.11151	0.03619	-3.04743	2.258	2.11151	0.02398	-3.08075	2.26654
2.11273	0.01407	-3.0976	2.26685	2.11182	0.03656	-3.04579	2.258	2.11182	0.0242	-3.07908	2.26715
2.11273	0.01416	-3.09639	2.26685	2.11212	0.03679	-3.04415	2.25861	2.11182	0.02453	-3.07728	2.26715
2.11334	0.01433	-3.09497	2.26776	2.11212	0.03688	-3.04261	2.2583	2.11182	0.02479	-3.07549	2.26654
2.11304	0.01446	-3.09377	2.26715	2.11212	0.03717	-3.04106	2.25891	2.11212	0.02487	-3.0737	2.26715
2.11365	0.01457	-3.0925	2.26776	2.11243	0.0375	-3.03945	2.25861	2.11182	0.02499	-3.07192	2.26746
2.11365	0.01471	-3.09116	2.26776	2.11212	0.03753	-3.03784	2.25891	2.11273	0.02509	-3.07015	2.26715
2.11365	0.0149	-3.08982	2.26746	2.11273	0.03779	-3.03616	2.25922	2.11304	0.02527	-3.06852	2.26715
2.11426	0.01508	-3.08865	2.26807	2.11304	0.03801	-3.03457	2.25952	2.11334	0.02546	-3.06651	2.26776
2.11365	0.01508	-3.08732	2.26807	2.11334	0.03808	-3.03298	2.25922	2.11273	0.02572	-3.06464	2.26807
2.11395	0.01533	-3.08606	2.26868	2.11304	0.03824	-3.0314	2.25922	2.11304	0.0259	-3.06277	2.26807
2.11395	0.01562	-3.08474	2.26837	2.11304	0.03845	-3.02989	2.25983	2.11243	0.02595	-3.06117	2.26837
2.11456	0.01563	-3.08343	2.26868	2.11365	0.03888	-3.02832	2.26044	2.11334	0.02598	-3.05943	2.26868
2.11517	0.01571	-3.08204	2.2699	2.11395	0.03905	-3.02668	2.25952	2.11334	0.02623	-3.0576	2.26807
2.11456	0.01585	-3.08073	2.26868	2.11395	0.03926	-3.02512	2.26013	2.11365	0.02621	-3.05588	2.26868
2.11456	0.01599	-3.07929	2.26898	2.11395	0.03937	-3.02364	2.25983	2.11395	0.02651	-3.05405	2.26868
2.11487	0.01607	-3.0782	2.26929	2.11395	0.03967	-3.02201	2.26013	2.11395	0.02664	-3.05236	2.26929
2.11517	0.0163	-3.07683	2.26868	2.11426	0.03993	-3.02047	2.26044	2.11395	0.02682	-3.05066	2.26929
2.11517	0.01647	-3.07547	2.26929	2.11487	0.03995	-3.01892	2.26074	2.11426	0.027	-3.04874	2.26959
2.11487	0.01665	-3.07418	2.26959	2.11456	0.04027	-3.01732	2.26074	2.11456	0.0273	-3.04706	2.26929
2.11609	0.01687	-3.0729	2.26929	2.11487	0.04048	-3.01579	2.26074	2.11426	0.02728	-3.04527	2.26959
2.11578	0.01691	-3.07162	2.2699	2.11456	0.04064	-3.01441	2.26166	2.11578	0.02758	-3.04349	2.26929
2.11639	0.01703	-3.07034	2.2699	2.11487	0.04095	-3.01268	2.26105	2.11456	0.02761	-3.04182	2.2699
2.11578	0.0172	-3.06907	2.27112	2.11548	0.04097	-3.01117	2.26105	2.11517	0.0279	-3.04006	2.2699
2.11578	0.01731	-3.06773	2.2702	2.11578	0.04124	-3.00966	2.26135	2.11517	0.02798	-3.03829	2.2702
2.11609	0.01762	-3.06646	2.27081	2.11517	0.04145	-3.00809	2.26196	2.11578	0.02829	-3.03654	2.2702
2.11639	0.01764	-3.06513	2.27081	2.11639	0.04167	-3.00652	2.26135	2.11578	0.02831	-3.03479	2.27051
2.11639	0.01777	-3.06394	2.27051	2.11578	0.04179	-3.00496	2.26227	2.11609	0.02856	-3.03305	2.27112
2.117	0.01794	-3.06262	2.27142	2.11578	0.04198	-3.00348	2.26257	2.11578	0.02873	-3.03132	2.27112
2.11761	0.01814	-3.06123	2.27142	2.11609	0.04229	-3.00199	2.26288	2.1167	0.0288	-3.02959	2.27173
2.1167	0.01814	-3.05998	2.27203	2.11609	0.04245	-3.00052	2.26257	2.11639	0.02909	-3.02787	2.27081
2.11792	0.01835	-3.05874	2.27173	2.117	0.04269	-3	2.26227	2.1167	0.02926	-3.02615	2.27112
2.11731	0.01856	-3.05743	2.27142	2.117	0.04282	-2.99568	2.26257	2.11609	0.02926	-3.02433	2.27234
2.11761	0.01881	-3.05612	2.27173	2.117	0.04309	-2.99568	2.26318	2.117	0.02964	-3.02263	2.27142
2.11761	0.01878	-3.0549	2.27203	2.11639	0.04342	-2.99568	2.26349	2.11639	0.02919	-3.02094	2.27173
2.11761	0.01903	-3.05353	2.27142	2.117	0.0435	-2.9914	2.26349	2.1167	0.02958	-3.01914	2.27142
2.11792	0.0192	-3.0523	2.27234	2.117	0.04376	-2.9914	2.26318	2.117	0.02998	-3.01735	2.27203
2.11823	0.01936	-3.05108	2.27234	2.117	0.04409	-2.9914	2.26349	2.1167	0.03014	-3.01568	2.27173
2.11792	0.01944	-3.0498	2.27264	2.117	0.04429	-2.98716	2.26379	2.11792	0.03019
2.11853	0.01967	-3.04852	2.27325	2.11761	0.04437	-2.98716	2.26318	2.11761	0.03063
2.11884	0.01979	-3.04724	2.27295	2.11792	0.0445	-2.98716	2.26379	2.11792	0.03056
2.11853	0.02	-3.04596	2.27295	2.11792	0.04488	-2.98297	2.26379	2.11823	0.03085
2.11823	0.02011	-3.04462	2.27325	2.11823	0.04509	-2.98297	2.2644	2.11823	0.03102
2.11914	0.02049	-3.04336	2.27295	2.11792	0.04526	-2.98297	2.2641	2.11792	0.03138
2.11914	0.02062	-3.04203	2.27295	2.11792	0.0455	-2.97881	2.26471	2.11823	0.03136
2.11884	0.02053	-3.04083	2.27295	2.11853	0.04577			2.11884	0.03153
2.12006	0.0208	-3.03951	2.27356	2.11853	0.04593			2.11884	0.03165
2.12036	0.02104	-3.03826	2.27386	2.11884	0.04617			2.11823	0.03194
2.12006	0.02111	-3.03702	2.27417	2.11914	0.04672			2.11853	0.03228
2.11975	0.02131	-3.03583	2.27386	2.11914	0.04692			2.11914	0.03237
2.12006	0.02141	-3.03453	2.27386	2.11914	0.0469			2.11914	0.03293
2.12067	0.02157			2.11945	0.04721			2.11914	0.03321
2.12036	0.02169			2.11975	0.04734			2.11914	0.03298
2.12128	0.02185			2.11975	0.04755			2.11914	0.0332
2.12067	0.02204			2.11945	0.04772			2.11975	0.03352
2.12128	0.02221			2.12067	0.0479			2.12036	0.0337
2.12158	0.02223			2.11975	0.04813			2.11945	0.03396
2.12128	0.02244			2.12067	0.04838			2.12006	0.03399
2.12128	0.02256			2.12067	0.04864			2.12036	0.03408
2.12158	0.02278			2.12097	0.04872			2.12036	0.0344
2.12158	0.02295			2.12128	0.04913			2.12036	0.03456
2.12097	0.02314			2.12097	0.04924			2.12097	0.03473
2.12189	0.02326			2.12067	0.04946			2.12097	0.03502
2.1225	0.02344			2.12097	0.04969			2.12128	0.03497
2.1225	0.02361			2.12158	0.04996			2.12158	0.03507
2.12219	0.02383			2.12189	0.05016			2.12128	0.0352
2.1228	0.02395			2.12189	0.05034			2.12128	0.03547
2.1225	0.02411			2.12128	0.05055			2.12158	0.03584
2.12219	0.02425			2.12219	0.05064			2.12158	0.03581
2.1228	0.02442			2.12219	0.0509			2.12189	0.03598
2.12311	0.02451			2.12311	0.05125			2.12219	0.03633
2.12341	0.02479			2.1225	0.05143			2.12219	0.03629
2.12402	0.02481			2.12311	0.05174			2.12219	0.03659
2.12372	0.02509			2.12311	0.05185			2.12158	0.03665
2.12341	0.0252			2.1225	0.05216			2.12341	0.03703
2.12341	0.02534			2.12372	0.05229			2.1228	0.03735
2.12402	0.0255			2.12341	0.05258			2.12311	0.03742
2.12433	0.02573			2.12402	0.05287			2.12372	0.03744
2.12463	0.02582			2.12341	0.05292			2.1228	0.03767
2.12463	0.026			2.12372	0.05322			2.1228	0.03794
2.12463	0.02634			2.12433	0.05335			2.12372	0.03786
2.12524	0.02644			2.12433	0.05361			2.12402	0.0382
2.12524	0.02656			2.12402	0.0538			2.12402	0.03836
2.12524	0.02674			2.12433	0.05408			2.12433	0.03861
2.12524	0.02695			2.12433	0.05435			2.12402	0.03869
2.12555	0.02704			2.12463	0.05446			2.12463	0.03891
2.12524	0.0272			2.12494	0.0548			2.12433	0.03923
2.12585	0.02739			2.12524	0.05508			2.12524	0.03949
2.12555	0.02748			2.12524	0.05517			2.12433	0.03977
2.12524	0.02762			2.12494	0.0555			2.12494	0.03982
2.12555	0.02781			2.12585	0.05575			2.12524	0.03983
2.12585	0.02772			2.12555	0.0558			2.12555	0.04013
2.12585	0.02802			2.12616	0.05604			2.12555	0.0404
2.12585	0.02817			2.12585	0.05627			2.12524	0.04059
2.12677	0.02837			2.12585	0.05661			2.12585	0.04075
2.12738	0.02867			2.12555	0.05687			2.12646	0.04092
2.12708	0.02883			2.12646	0.05653			2.12677	0.04106
2.12708	0.02907			2.12646	0.05688			2.12616	0.04129
2.12769	0.02914			2.12677	0.05719			2.12646	0.04125
2.12708	0.02927			2.12646	0.0575			2.12677	0.04158
2.12799	0.0295			2.12708	0.05771			2.12677	0.04182
2.12799	0.02975			2.12738	0.05798			2.12708	0.04194
2.1283	0.02987			2.12738	0.0583			2.12708	0.04219
2.12799	0.03006			2.12708	0.05832			2.12708	0.04241
2.12799	0.03014			2.12708	0.05856			2.12738	0.04276
2.1283	0.03031			2.12769	0.05892			2.12769	0.04271
2.1286	0.03057			2.12799	0.05935			2.12738	0.04298
2.12891	0.03098			2.12799	0.05966			2.1283	0.04317
2.12952	0.03099			2.1283	0.05961			2.12891	0.04341
2.12921	0.03117			2.1286	0.0598			2.12769	0.04352
2.12952	0.03149			2.1283	0.06022			2.1286	0.04377
2.12952	0.03157			2.12891	0.06024			2.12769	0.04383
2.12982	0.0316			2.1283	0.06096			2.1286	0.0441
2.12982	0.03193			2.12952	0.06106			2.1286	0.04424
2.12921	0.03209			2.12891	0.06114			2.1286	0.04437
2.12982	0.03229			2.12952	0.06129			2.12982	0.04456
2.13043	0.03238			2.12952	0.06171			2.12921	0.04474
2.13074	0.03247			2.12952	0.06198			2.12891	0.04493
2.13074	0.0327			2.12982	0.06209			2.12952	0.04501
2.13043	0.03297			2.12952	0.0623			2.12921	0.04531
2.13135	0.03303			2.12982	0.0625			2.12982	0.04559
2.13043	0.03333			2.13013	0.06274			2.13013	0.04563
2.13135	0.03349			2.13074	0.0629			2.12982	0.04628
2.13135	0.03361			2.13074	0.06314			2.13043	0.04636
2.13165	0.03389			2.13013	0.06338			2.13104	0.04654
2.13226	0.03401			2.13135	0.06358			2.13074	0.04651
2.13104	0.0341			2.13135	0.06377			2.13074	0.0468
2.13135	0.03453			2.13074	0.06417			2.13135	0.04693
2.13196	0.03453			2.13104	0.06432			2.13165	0.04713
2.13226	0.03468			2.13165	0.06456			2.13165	0.04728
2.13257	0.035			2.13196	0.06479			2.13074	0.04728
2.13226	0.03498			2.13226	0.06514			2.13165	0.04779
2.13287	0.03526			2.13257	0.06522			2.13165	0.04788
2.13287	0.03548			2.13226	0.06556			2.13135	0.04819
2.13287	0.03575			2.13226	0.06572			2.13165	0.04852
2.13318	0.0359			2.13257	0.06606			2.13196	0.04859
2.13318	0.03608			2.13287	0.06624			2.13257	0.04882
2.13348	0.03626			2.13226	0.06643			2.13257	0.04885
2.13318	0.03645			2.13287	0.06662			2.13226	0.04899
2.1344	0.03662			2.13287	0.06693			2.13287	0.04924
2.13409	0.03682			2.13318	0.06714			2.13318	0.04959
2.13348	0.03701			2.13318	0.06741			2.13318	0.04974
2.13379	0.03712			2.13348	0.06771			2.13348	0.04983
2.1344	0.03734			2.13318	0.06787			2.13409	0.05006
2.13409	0.03745			2.13348	0.06819			2.13318	0.05038
2.1344	0.03762			2.13409	0.06829			2.13318	0.05043
2.13531	0.03783			2.13409	0.06851			2.13348	0.0507
2.13562	0.03802			2.1344	0.06885			2.1344	0.0509
2.13531	0.03815			2.1347	0.06911			2.1344	0.05095
2.1347	0.0384			2.13379	0.06924			2.1347	0.05154
2.13531	0.03856			2.1347	0.06953			2.13409	0.05139
2.13531	0.03877			2.1347	0.06982			2.1344	0.05164
2.13531	0.03909			2.13409	0.07003			2.1347	0.05184
2.13531	0.03928			2.1347	0.07029			2.13501	0.05213
2.13593	0.03944			2.13593	0.0705			2.1344	0.05233
2.13623	0.0392			2.13501	0.07072			2.1347	0.05233
2.13654	0.03959			2.13562	0.07095			2.13562	0.05273
2.13654	0.03985			2.13593	0.07133			2.13531	0.05302
2.13593	0.04001			2.13593	0.07156			2.13562	0.05315
2.13654	0.04017			2.13623	0.07164			2.13531	0.05322
2.13684	0.04046			2.13623	0.07156			2.13593	0.05362
2.13684	0.04057			2.13623	0.07188			2.13623	0.05352
2.13684	0.04088			2.13654	0.07227			2.13623	0.05384
2.13776	0.041			2.13623	0.07261			2.13684	0.05394
2.13684	0.04127			2.13623	0.07277			2.13593	0.05423
2.13684	0.04149			2.13654	0.07301			2.13684	0.05438
2.13776	0.04159			2.13745	0.07324			2.13715	0.05468
2.13776	0.04186			2.13745	0.0737			2.13654	0.05495
2.13837	0.04207			2.13745	0.07379			2.13684	0.055
2.13776	0.04236			2.13715	0.07406			2.13715	0.0552
2.13806	0.04238			2.13776	0.07424			2.13776	0.05542
2.13837	0.04297			2.13806	0.07459			2.13806	0.05574
2.13898	0.04311			2.13867	0.07485			2.13837	0.05587
2.13928	0.04304			2.13776	0.07504			2.13776	0.05614
2.13898	0.04339			2.13806	0.07516			2.13867	0.05631
2.13898	0.04352			2.13806	0.07556			2.13898	0.05663
2.13867	0.04374			2.13837	0.0763			2.13837	0.05673
2.13928	0.04407			2.13898	0.0763			2.13837	0.05713
2.13928	0.04413			2.13898	0.07649			2.13837	0.05715
2.13989	0.04432			2.13928	0.07674			2.13928	0.05757
2.13928	0.04443			2.13898	0.07696			2.13898	0.05742
2.13959	0.04465			2.13898	0.07727			2.13867	0.05762
2.1405	0.04482			2.13959	0.07733			2.13928	0.05802
2.13959	0.04504			2.13989	0.07769			2.13959	0.05821
2.1402	0.04535			2.13989	0.07795			2.13959	0.05854
2.14111	0.0454			2.13989	0.07819			2.13959	0.05856
2.14081	0.04569			2.1402	0.07843			2.13959	0.05876
2.1405	0.04592			2.14081	0.07877			2.13989	0.05908
2.14111	0.0461			2.13989	0.07891			2.14081	0.05923
2.14142	0.04633			2.1402	0.07929			2.14081	0.05955
2.14172	0.0465			2.14111	0.07945			2.1405	0.05975
2.14111	0.04668			2.14081	0.07972			2.14111	0.05999
2.14203	0.04694			2.14111	0.07995			2.14081	0.06009
2.14203	0.04698			2.1405	0.08022			2.14111	0.06024
2.14172	0.04729			2.14172	0.08049			2.14111	0.06051
2.14233	0.04765			2.14203	0.0808			2.14111	0.06076
2.14264	0.0477			2.14203	0.08104			2.14142	0.06093
2.14203	0.04797			2.14203	0.08124			2.14172	0.06113
2.14264	0.04815			2.14203	0.08146			2.14142	0.06133
2.14264	0.04843			2.14233	0.08169			2.14203	0.06175
2.14294	0.04862			2.14233	0.08196			2.14203	0.0617
2.14355	0.0488			2.14233	0.08219			2.14233	0.06205
2.14386	0.04893			2.14203	0.08249			2.14233	0.06234
2.14355	0.04915			2.14325	0.08283			2.14233	0.06247
2.14355	0.04937			2.14294	0.08299			2.14294	0.06276
2.14417	0.04959			2.14325	0.0832			2.14294	0.06274
2.14417	0.04976			2.14294	0.08349			2.14294	0.06294
2.14447	0.05002			2.14355	0.08383			2.14294	0.06353
2.14417	0.05019			2.14325	0.08404			2.14325	0.06345
2.14447	0.05045			2.14325	0.08432			2.14417	0.06375
2.14478	0.05062			2.14355	0.08462			2.14355	0.06392
2.14539	0.05076			2.14447	0.0848			2.14386	0.06422
2.14508	0.05106			2.14417	0.08506			2.14325	0.06449
2.14539	0.05126			2.14417	0.08528			2.14355	0.06447
2.14508	0.05153			2.14478	0.08564			2.14417	0.06496
2.14508	0.05174			2.14478	0.08582			2.14417	0.06514
2.146	0.05192			2.14447	0.08604			2.14478	0.06528
2.146	0.05214			2.14478	0.08653			2.14478	0.06538
2.14539	0.05234			2.14539	0.08659			2.14478	0.0657
2.146	0.05223			2.14539	0.0869			2.14478	0.06575
2.14661	0.05255			2.14539	0.08716			2.14539	0.0659
2.14569	0.0527			2.14508	0.0874			2.14478	0.06649
2.14569	0.053			2.14569	0.08772			2.14539	0.06664
2.14691	0.05336			2.14539	0.0879			2.14569	0.06672
2.14691	0.0536			2.1463	0.08766			2.14539	0.06716
2.1463	0.05367			2.146	0.0882			2.14569	0.06719
2.14691	0.05399			2.1463	0.08848			2.14539	0.06734
2.14722	0.05411			2.146	0.08893			2.1463	0.06768
2.14722	0.05443			2.14752	0.08909			2.1463	0.06778
2.14722	0.05471			2.14722	0.08937			2.146	0.06805
2.14661	0.05489			2.14661	0.08962			2.14691	0.06842
2.14783	0.05513			2.14691	0.08999			2.14722	0.06842
2.14752	0.05542			2.14783	0.09022			2.14691	0.06877
2.14813	0.0556			2.14722	0.09056			2.14722	0.06914
2.14874	0.05578			2.14722	0.09072			2.14722	0.06919
2.14874	0.05636			2.14722	0.09096			2.14752	0.06944
2.14813	0.0564			2.14783	0.0913			2.14752	0.06973
2.14844	0.05658			2.14752	0.09157			2.14813	0.06983
2.14905	0.05671			2.14813	0.0918			2.14783	0.06991
2.14874	0.05697			2.14752	0.09216			2.14813	0.0702
2.14935	0.05721			2.14844	0.09303			2.14844	0.07052
2.14905	0.05744			2.14905	0.09303			2.14783	0.07072
2.14996	0.05761			2.14844	0.0932			2.14844	0.0708
2.14996	0.05784			2.14874	0.09348			2.14813	0.07107
2.14996	0.058			2.14966	0.09366			2.14874	0.07127
2.15027	0.05829			2.14905	0.09395			2.14874	0.07154
2.14966	0.0585			2.14905	0.09422			2.14905	0.07178
2.14996	0.05859			2.14966	0.0944			2.14874	0.07191
2.15057	0.05902			2.14996	0.09464			2.14996	0.07225
2.15057	0.05923			2.14935	0.09472			2.14996	0.07248
2.15027	0.05947			2.14996	0.09541			2.14966	0.07263
2.15088	0.05943			2.15057	0.09564			2.14966	0.07305
2.15118	0.05973			2.15057	0.0958			2.14935	0.07314
2.15118	0.05993			2.14996	0.09611			2.14966	0.07334
2.15149	0.06027			2.15027	0.09645			2.15057	0.07349
2.15149	0.06055			2.15088	0.09674			2.15027	0.07386
2.15149	0.06074			2.15118	0.09682			2.15118	0.07416
2.15179	0.0609			2.15088	0.09717			2.15057	0.07413
2.15179	0.06113			2.15179	0.09733			2.15027	0.07478
2.1524	0.06138			2.15149	0.09764			2.15118	0.07507
2.15302	0.06165			2.15118	0.09809			2.15057	0.07517
2.15271	0.06199			2.15179	0.09822			2.15149	0.07544
2.1521	0.06214			2.15088	0.09841			2.15179	0.07567
2.1524	0.06235			2.1524	0.0988			2.15179	0.07579
2.1521	0.06264			2.15271	0.09914			2.15149	0.07609
2.15302	0.0628			2.1524	0.09943			2.1521	0.07616
2.15302	0.06303			2.1521	0.09974			2.1524	0.07648
2.15363	0.06334			2.15271	0.09999			2.1524	0.07683
2.15332	0.06356			2.1524	0.10024			2.1524	0.07688
2.15363	0.06378			2.15302	0.10036			2.15271	0.07712
2.15363	0.06411			2.1524	0.10082			2.15271	0.0774
2.15424	0.0643			2.15363	0.10112			2.15271	0.07767
2.15424	0.06453			2.15302	0.10141			2.15302	0.07799
2.15424	0.06474			2.15332	0.10164			2.15332	0.07809
2.15424	0.06492			2.15332	0.10201			2.15332	0.07834
2.15454	0.0652			2.15393	0.10224			2.15332	0.07851
2.15485	0.06549			2.15454	0.10261			2.15332	0.07868
2.15454	0.06571			2.15424	0.10278			2.15393	0.0791
2.15515	0.06603			2.15454	0.10324			2.15393	0.0793
2.15546	0.06618			2.15424	0.10343			2.15424	0.07957
2.15576	0.06636			2.15454	0.10378			2.15393	0.07977
2.15515	0.06664			2.15515	0.10401			2.15424	0.07992
2.15576	0.06692			2.15485	0.10427			2.15485	0.08026
2.15546	0.06715			2.15454	0.10454			2.15485	0.08034
2.15607	0.06746			2.15546	0.10511			2.15485	0.08054
2.15607	0.06762			2.15546	0.10527			2.15485	0.08113
2.15576	0.06778			2.15485	0.10546			2.15546	0.08105
2.15637	0.06811			2.15576	0.1057			2.15485	0.08143
2.15698	0.06832			2.15576	0.10604			2.15576	0.08177
2.15607	0.06846			2.15576	0.10648			2.15637	0.08192
2.15668	0.06883			2.15607	0.10662			2.15637	0.08147
2.15729	0.06918			2.15668	0.10701			2.15637	0.08199
2.15729	0.06934			2.15607	0.10746			2.15546	0.08229
2.15698	0.06968			2.15607	0.10756			2.15637	0.08256
2.15698	0.06982			2.15637	0.10799			2.15637	0.08276
2.15668	0.07011			2.15729	0.10822			2.15698	0.0833
2.15759	0.07027			2.15607	0.10853			2.15668	0.0833
2.15851	0.07054			2.15729	0.10886			2.15637	0.08365
2.1579	0.07077			2.15698	0.10914			2.15759	0.08382
2.1579	0.07144			2.15729	0.10949			2.15698	0.08414
2.15881	0.07165			2.15759	0.10983			2.15729	0.08444
2.15851	0.07183			2.15759	0.11011			2.15759	0.08466
2.15881	0.07215			2.15698	0.11044			2.1579	0.08506
2.15912	0.07238			2.15759	0.11074			2.15759	0.08526
2.1582	0.07249			2.15881	0.11138			2.15759	0.08536
2.15912	0.0727			2.15851	0.11157			2.1579	0.08553
2.15942	0.07301			2.15912	0.11193			2.1582	0.08654
2.15942	0.07324			2.1582	0.11206			2.15851	0.08654
2.16003	0.07353			2.15912	0.11248			2.1582	0.08672
2.15942	0.07389			2.15851	0.11259			2.15881	0.08689
2.16064	0.07402			2.15912	0.11299			2.15881	0.08701
2.15973	0.07431			2.15942	0.11323			2.15973	0.08726
2.16003	0.07457			2.15881	0.11354			2.15942	0.08765
2.16034	0.07482			2.15973	0.11403			2.15912	0.08805
2.16003	0.07509			2.15973	0.11407			2.15942	0.0881
2.16034	0.07531			2.15973	0.11443			2.15973	0.0883
2.16064	0.07553			2.16034	0.11491			2.16003	0.08854
2.16095	0.07578			2.16003	0.11509			2.15973	0.08889
2.16064	0.07602			2.16034	0.11541			2.16064	0.08904
2.16156	0.07628			2.16034	0.1157			2.16095	0.08951
2.16095	0.07667			2.16064	0.11617			2.16064	0.08956
2.16187	0.07689			2.16003	0.11638			2.16003	0.08985
2.16156	0.07721			2.16003	0.11678			2.16125	0.09023
2.16187	0.0774			2.16125	0.11701			2.16064	0.09042
2.16217	0.07767			2.16187	0.11743			2.16003	0.09042
2.16309	0.07797			2.16125	0.1178			2.16125	0.09099
2.16217	0.07822			2.16125	0.11802			2.16156	0.09099
2.16309	0.07857			2.16156	0.11844			2.16187	0.09124
2.16248	0.07878			2.16217	0.11878			2.16187	0.09149
2.16278	0.07908			2.16187	0.11901			2.16217	0.09186
2.16278	0.0793			2.16156	0.11952			2.16217	0.09203
2.16309	0.07955			2.16248	0.11969			2.16187	0.09252
2.16309	0.0799			2.16248	0.12019			2.16278	0.09267
2.16309	0.08011			2.16309	0.12032			2.16248	0.09302
2.16339	0.08037			2.16309	0.12059			2.16217	0.09312
2.1637	0.08062			2.16309	0.12102			2.16309	0.09349
2.164	0.08087			2.16278	0.12119			2.16278	0.09376
2.16461	0.08115			2.16309	0.12157			2.16278	0.09393
2.16461	0.08152			2.16309	0.12196			2.16278	0.09423
2.16461	0.08183			2.1637	0.12236			2.16309	0.0947
2.16431	0.082			2.16339	0.12264			2.1637	0.09482
2.16461	0.08231			2.1637	0.12302			2.1637	0.0949
2.16461	0.08259			2.164	0.12325			2.16339	0.09529
2.16492	0.08297			2.16431	0.12356			2.1637	0.09564
2.16553	0.08313			2.16492	0.12412			2.16431	0.09589
2.16522	0.08331			2.16492	0.12425			2.1637	0.09621
2.16522	0.08367			2.164	0.12449			2.16431	0.09633
2.16522	0.08365			2.16461	0.12506			2.16461	0.09673
2.16553	0.08398			2.16492	0.1254			2.16461	0.09695
2.16583	0.08449			2.16522	0.12569			2.16492	0.09725
2.16614	0.08483			2.16522	0.12598			2.16492	0.09757
2.16614	0.0851			2.16522	0.12643			2.16522	0.09769
2.16614	0.08541			2.16492	0.12615			2.16522	0.09809
2.16644	0.08552			2.16583	0.12662			2.16492	0.09818
2.16675	0.08599			2.16583	0.12714			2.16614	0.09848
2.16675	0.0862			2.16614	0.12744			2.16553	0.0987
2.16644	0.08636			2.16583	0.12778			2.16614	0.09905
2.16705	0.08682			2.16614	0.12822			2.16583	0.09925
2.16766	0.08709			2.16644	0.12862			2.16675	0.09964
2.16736	0.08736			2.16675	0.12893			2.16583	0.09979
2.16766	0.0876			2.16675	0.12931			2.16675	0.10006
2.16736	0.08802			2.16736	0.1297			2.16675	0.10048
2.16797	0.08814			2.16675	0.13001			2.16705	0.10076
2.16736	0.08889			2.16705	0.13028			2.16705	0.1012
2.16797	0.08904			2.16766	0.13067			2.16736	0.10135
2.16797	0.08932			2.16766	0.13115			2.16736	0.10167
2.16827	0.08958			2.16736	0.13144			2.16705	0.10182
2.16858	0.08979			2.16736	0.13183			2.16766	0.10234
2.16827	0.09023			2.16827	0.13257			2.16766	0.10254
2.16888	0.0905			2.16766	0.13285			2.16827	0.10283
2.16888	0.09091			2.16858	0.13315			2.16797	0.10286
2.16919	0.09114			2.16858	0.13348			2.16797	0.10318
2.16919	0.0915			2.16858	0.13373			2.16858	0.1035
2.16949	0.09169			2.16858	0.13417			2.16797	0.10382
2.16949	0.09201			2.16888	0.13443			2.16827	0.10409
2.16949	0.09236			2.16858	0.13485			2.16858	0.10437
2.1698	0.09259			2.16949	0.13523			2.16858	0.10474
2.17072	0.09291			2.16919	0.13552			2.16919	0.10503
2.17102	0.09326			2.16888	0.13598			2.16949	0.10518
2.17041	0.09352			2.1698	0.13636			2.16919	0.1056
2.17072	0.09386			2.1701	0.13667			2.16919	0.1058
2.17072	0.09405			2.1698	0.13715			2.16919	0.10614
2.17133	0.09445			2.1698	0.13751			2.16919	0.10652
2.17102	0.09478			2.1701	0.13804			2.1698	0.10676
2.17102	0.09515			2.17072	0.13823			2.1701	0.10686
2.17102	0.09534			2.1698	0.1386			2.1698	0.10726
2.17102	0.09571			2.17072	0.13886			2.17041	0.1075
2.17224	0.09606			2.17102	0.13935			2.17072	0.10775
2.17224	0.0963			2.17072	0.13983			2.17163	0.108
2.17163	0.09666			2.17102	0.14012			2.1701	0.10842
2.17255	0.09702			2.17133	0.14046			2.17102	0.10869
2.17224	0.0973			2.17194	0.1408			2.17133	0.10901
2.17255	0.09756			2.17194	0.14117			2.17163	0.10938
2.17285	0.09789			2.17255	0.14149			2.17133	0.10966
2.17285	0.09821			2.17163	0.14194			2.17133	0.10985
2.17255	0.09857			2.17255	0.14233			2.17224	0.11022
2.17316	0.09888			2.17255	0.14273			2.17224	0.1105
2.17255	0.09913			2.17255	0.1431			2.17224	0.11084
2.17346	0.09947			2.17255	0.14346			2.17224	0.11109
2.17407	0.09978			2.17285	0.14394			2.17255	0.11139
2.17377	0.10015			2.17255	0.14425			2.17224	0.11171
2.17407	0.1005			2.17224	0.14468			2.17224	0.112
2.17316	0.10078			2.17377	0.14518			2.17285	0.112
2.17407	0.10114			2.17346	0.14539			2.17316	0.11267
2.17438	0.10153			2.17316	0.14578			2.17285	0.11302
2.17407	0.10171			2.17377	0.14626			2.17316	0.11331
2.17468	0.10218			2.17407	0.1466			2.17377	0.11359
2.17468	0.10255			2.17377	0.14704			2.17346	0.11401
2.17468	0.10283			2.17438	0.14736			2.17377	0.11433
2.17529	0.10315			2.17438	0.1478			2.17407	0.11452
2.17529	0.10347			2.17438	0.14817			2.17377	0.11475
2.17499	0.10341			2.17499	0.14867			2.17438	0.11519
2.17499	0.10387			2.1756	0.1491			2.17438	0.11537
2.1756	0.10422			2.17468	0.1493			2.17468	0.11586
2.1759	0.10459			2.17499	0.14988			2.17529	0.11603
2.17621	0.10505			2.17529	0.15028			2.1759	0.11635
2.17682	0.10542			2.17529	0.15004			2.17529	0.11665
2.1759	0.1057			2.1756	0.1506			2.1756	0.11702
2.17621	0.10613			2.1759	0.15102			2.1756	0.11742
2.17682	0.10648			2.1756	0.15159			2.1759	0.11759
2.17773	0.10666			2.1756	0.15205			2.1756	0.11794
2.17682	0.10719			2.1756	0.15246			2.17621	0.11843
2.17651	0.10764			2.17651	0.15301			2.17621	0.11855
2.17712	0.10789			2.17621	0.15346			2.17651	0.1189
2.17773	0.10824			2.17651	0.15375			2.1759	0.11934
2.17743	0.10862			2.17651	0.1542			2.17621	0.11962
2.17773	0.10896			2.17712	0.15464			2.17682	0.11999
2.17773	0.1097			2.17743	0.15494			2.17682	0.12038
2.17743	0.10999			2.17743	0.15555			2.17682	0.12061
2.17773	0.11018			2.17682	0.15599			2.17743	0.12098
2.17712	0.1105			2.17712	0.15634			2.17743	0.12122
2.17804	0.11092			2.17773	0.15675			2.17712	0.12152
2.17804	0.1112			2.17773	0.15781			2.17682	0.12194
2.17896	0.11157			2.17743	0.15804			2.17773	0.12241
2.17865	0.11193			2.17773	0.15839			2.17773	0.12243
2.17896	0.11233			2.17804	0.15883			2.17804	0.12283
2.17896	0.1126			2.17865	0.15933			2.17773	0.12328
2.17926	0.113			2.17865	0.15938			2.17804	0.1235
2.17957	0.11336			2.17865	0.15997			2.17834	0.12392
2.17896	0.11383			2.17926	0.16043			2.17834	0.12409
2.17957	0.114			2.17896	0.16083			2.17834	0.12461
2.17957	0.1145			2.17926	0.16125			2.17926	0.12501
2.17987	0.11489			2.17926	0.16162			2.17957	0.12515
2.17987	0.11519			2.17896	0.16202			2.17987	0.12538
2.17957	0.11557			2.17957	0.16251			2.17926	0.12604
2.18048	0.11594			2.18018	0.16291			2.17926	0.12624
2.18109	0.11633			2.17987	0.16355			2.17987	0.12646
2.18079	0.11661			2.17987	0.16388			2.17957	0.12688
2.18079	0.11716			2.17987	0.16434			2.17987	0.1273
2.18079	0.11747			2.17987	0.16494			2.17987	0.1277
2.18109	0.11787			2.18048	0.16531			2.18079	0.128
2.1817	0.11827			2.18109	0.16589			2.18048	0.12834
2.18231	0.11859			2.18079	0.16622			2.18109	0.12861
2.1814	0.11896			2.1814	0.16665			2.18048	0.12896
2.1814	0.11937			2.1817	0.1671			2.18079	0.12936
2.1817	0.11978			2.1817	0.16755			2.18109	0.1296
2.1817	0.12017			2.18109	0.16813			2.18079	0.13
2.18231	0.12063			2.1814	0.16846			2.1817	0.13042
2.18231	0.12092			2.1814	0.16881			2.18109	0.13054
2.18292	0.1215			2.18231	0.16931			2.18201	0.13114
2.18262	0.12172			2.18231	0.1698			2.18201	0.13158
2.18262	0.12213			2.18201	0.17036			2.1817	0.13168
2.18292	0.12254			2.18262	0.17089			2.18262	0.13212
2.18292	0.12289			2.18262	0.17131			2.18262	0.13255
2.18384	0.12319			2.18201	0.17167			2.18231	0.13297
2.18414	0.12371			2.18201	0.17225			2.18292	0.13311
2.18384	0.12407			2.18262	0.17265			2.18262	0.13351
2.18353	0.12444			2.18292	0.17323			2.18231	0.13386
2.18414	0.12501			2.18353	0.17375			2.18292	0.13425
2.18475	0.1254			2.18384	0.17413			2.18323	0.1346
2.18475	0.12573			2.18384	0.17457			2.18292	0.13504
2.18445	0.12611			2.18384	0.17502			2.18292	0.13556
2.18475	0.12657			2.18384	0.17557			2.18414	0.13581
2.18475	0.12691			2.18384	0.17599			2.18384	0.13603
2.18536	0.12724			2.18414	0.17655			2.18414	0.13652
2.18445	0.12726			2.18475	0.17709			2.18384	0.13707
2.18445	0.12788			2.18445	0.17739			2.18475	0.13719
2.18536	0.12826			2.18445	0.17804			2.18475	0.13761
2.18536	0.12888			2.18414	0.17863			2.18506	0.13791
2.18597	0.12927			2.18536	0.17899			2.18475	0.13848
2.18567	0.12981			2.18506	0.17905			2.18414	0.13863
2.18628	0.13012			2.18506	0.17967			2.18506	0.13902
2.18536	0.13048			2.18567	0.18021			2.18567	0.13937
2.18597	0.13096			2.18597	0.18059			2.18536	0.13989
2.18658	0.13142			2.18597	0.18123			2.18567	0.14013
2.18689	0.13186			2.18567	0.18168			2.18506	0.1406
2.18567	0.13229			2.18567	0.18233			2.18536	0.14088
2.18658	0.13264			2.18658	0.18278			2.18536	0.14127
2.18719	0.1332			2.18658	0.18331			2.18597	0.14162
2.18719	0.1335			2.18658	0.18379			2.18567	0.14216
2.18719	0.13406			2.1875	0.18431			2.18628	0.14261
2.1875	0.13462			2.18658	0.18483			2.18658	0.143
2.18719	0.13496			2.18658	0.18533			2.18628	0.14327
2.18781	0.13537			2.1875	0.18578			2.18719	0.14387
2.18811	0.13583			2.18689	0.18623			2.18689	0.14394
2.18781	0.13618			2.18689	0.18704			2.1875	0.14448
2.18842	0.13676			2.18719	0.18749			2.1875	0.14483
2.18811	0.13712			2.1875	0.18804			2.1875	0.1452
2.18872	0.13763			2.18781	0.18858			2.1875	0.14537
2.18872	0.13812			2.18811	0.18892			2.18781	0.14597
2.18903	0.13847			2.18872	0.18962			2.18811	0.14639
2.18842	0.13901			2.18811	0.19008			2.18811	0.14678
2.18903	0.13942			2.18842	0.19067			2.18811	0.14718
2.18903	0.13992			2.18903	0.19125			2.18872	0.1474
2.18994	0.1403			2.18933	0.19191			2.18781	0.14787
2.18933	0.14078			2.18903	0.19233			2.18811	0.14844
2.18964	0.14112			2.18903	0.19286			2.18903	0.14888
2.18994	0.14152			2.18933	0.19344			2.18842	0.14908
2.19025	0.14217			2.18994	0.19389			2.18903	0.14965
2.18994	0.14249			2.18933	0.19463			2.18933	0.15015
2.19086	0.14299			2.18964	0.19507			2.18933	0.15054
2.18994	0.14354			2.18994	0.19558			2.18964	0.15096
2.19147	0.14388			2.18994	0.19578			2.18964	0.15133
2.19116	0.14438			2.18994	0.19637			2.18994	0.15165
2.19147	0.14492			2.19025	0.1971			2.18994	0.15227
2.19147	0.14536			2.18994	0.19775			2.19055	0.15274
2.19116	0.14586			2.19086	0.19815			2.19086	0.15319
2.19116	0.14632			2.19055	0.19891			2.19025	0.15351
2.19177	0.14679			2.19086	0.19934			2.18994	0.1539
2.19147	0.14734			2.19116	0.19997			2.19055	0.15415
2.19147	0.14766			2.19116	0.20044			2.19025	0.15469
2.19238	0.14829			2.19055	0.2011			2.19086	0.15509
2.19177	0.14879			2.19086	0.2016			2.19208	0.15548
2.19238	0.14912			2.19147	0.20226			2.19147	0.15608
2.19238	0.14966			2.19177	0.20275			2.19238	0.15642
2.19269	0.15019			2.19147	0.20341			2.19147	0.15675
2.19238	0.15054			2.19177	0.20391			2.19147	0.15721
2.19238	0.15126			2.19147	0.20455			2.19208	0.15788
2.1933	0.15173			2.19238	0.20504			2.19238	0.1581
2.1933	0.15219			2.19269	0.20554			2.19177	0.15857
2.19299	0.15271			2.19299	0.20628			2.19238	0.15885
2.19299	0.1532			2.19208	0.20679			2.19238	0.15927
2.19421	0.15364			2.19269	0.20739			2.19238	0.15986
2.19391	0.15414			2.19299	0.20795			2.19269	0.1604
2.19391	0.15468			2.1936	0.20874			2.19299	0.16058
2.19452	0.15527			2.19299	0.20923			2.1936	0.16119
2.19421	0.15564			2.19391	0.20957			2.1933	0.16161
2.19391	0.15631			2.19391	0.21042			2.19299	0.16201
2.19482	0.15668			2.1936	0.21107			2.1936	0.1625
2.19421	0.15726			2.1936	0.21152			2.1933	0.16278
2.19482	0.15793			2.19452	0.21226			2.19391	0.16349
2.19543	0.15826			2.19391	0.21292			2.19391	0.16386
2.19513	0.15873			2.19513	0.21342			2.19482	0.16416
2.19543	0.15933			2.19421	0.21405			2.19452	0.1647
2.19543	0.1598			2.19452	0.21466			2.19452	0.16517
2.19513	0.1603			2.19543	0.21536			2.19543	0.16579
2.19635	0.16093			2.19543	0.21587			2.19482	0.16542
2.19574	0.16145			2.19482	0.21644			2.19452	0.16611
2.19635	0.16191			2.19482	0.21708			2.19543	0.16646
2.19635	0.16249			2.19574	0.2176			2.19513	0.1672
2.19635	0.16296			2.19574	0.21852			2.19574	0.16777
2.19604	0.16359			2.19543	0.21902			2.19574	0.16817
2.19757	0.1642			2.19604	0.21963			2.19543	0.16876
2.19635	0.16463			2.19604	0.22037			2.19574	0.16933
2.19727	0.16523			2.19604	0.22092			2.19574	0.16955
2.19666	0.1662			2.19635	0.22153			2.19574	0.17009
2.19727	0.1665			2.19666	0.22218			2.19635	0.17051
2.19757	0.16711			2.19604	0.22286			2.19604	0.17103
2.19818	0.16758			2.19696	0.22352			2.19635	0.1714
2.19788	0.1681			2.19696	0.22411			2.19635	0.1721
2.19757	0.16872			2.19696	0.22531			2.19727	0.17247
2.19879	0.16925			2.19757	0.22576			2.19727	0.17286
2.19849	0.16971			2.19727	0.22628			2.19727	0.174
2.19788	0.17034			2.19727	0.22689			2.19757	0.17444
2.19879	0.17097			2.19727	0.22753			2.19818	0.17486
2.19818	0.17145			2.19727	0.22819			2.19757	0.17524
2.19849	0.17197			2.19879	0.22884			2.19757	0.17573
2.1991	0.17256			2.19788	0.22944			2.19849	0.1761
2.19971	0.17315			2.19818	0.23021			2.19818	0.1765
2.1994	0.1738			2.1991	0.23082			2.19788	0.17706
2.1991	0.17421			2.19879	0.23158			2.19849	0.17758
2.1994	0.17488			2.1991	0.23208			2.19879	0.1781
2.1994	0.17556			2.19879	0.23281			2.1994	0.17865
2.20001	0.17611			2.1994	0.23365			2.19971	0.17897
2.20032	0.17661			2.1994	0.23415			2.1991	0.17941
2.20062	0.17717			2.1994	0.2349			2.19879	0.18013
2.20062	0.17788			2.20001	0.23573			2.19971	0.1806
2.19971	0.17842			2.20001	0.23637			2.20001	0.18129
2.20093	0.17906			2.20032	0.23695			2.20001	0.18159
2.20184	0.17962			2.1994	0.23786			2.19971	0.1824
2.20093	0.18017			2.20062	0.23839			2.19971	0.18275
2.20154	0.18084			2.20032	0.2391			2.19971	0.18312
2.20123	0.18151			2.20093	0.23984			2.20032	0.18379
2.20154	0.1822			2.20093	0.24058			2.20062	0.18426
2.20215	0.18275			2.20093	0.24134			2.20032	0.18468
2.20215	0.18331			2.20093	0.242			2.20093	0.18532
2.20215	0.18381			2.20123	0.2426			2.20093	0.18562
2.20215	0.18456			2.20154	0.24342			2.20123	0.18626
2.20215	0.18517			2.20215	0.24405			2.20123	0.1869
2.20245	0.18571			2.20184	0.24474			2.20184	0.18717
2.20276	0.18634			2.20154	0.24556			2.20123	0.18772
2.20184	0.18702			2.20184	0.24616			2.20154	0.18831
2.20245	0.1877			2.20215	0.24686			2.20154	0.189
2.20215	0.18821			2.20215	0.24785			2.20245	0.18945
2.20398	0.18888			2.20184	0.24839			2.20215	0.18994
2.20337	0.18947			2.20276	0.24921			2.20245	0.19049
2.20337	0.19017			2.20367	0.24994			2.20184	0.19113
2.20337	0.19074			2.20276	0.25074			2.20276	0.19175
2.20428	0.19157			2.20276	0.25135			2.20276	0.19232
2.20367	0.19218			2.20337	0.25215			2.20337	0.19284
2.20459	0.1929			2.20276	0.25274			2.20276	0.1934
2.20398	0.19357			2.20428	0.25356			2.20276	0.19395
2.20398	0.19406			2.20337	0.25423			2.20337	0.19437
2.20459	0.19431			2.20398	0.25519			2.20337	0.19508
2.20428	0.19497			2.20459	0.25571			2.20367	0.19548
2.20459	0.19572			2.20459	0.25655			2.20398	0.19635
2.20551	0.19649			2.20428	0.25739			2.20367	0.19677
2.2052	0.19712			2.2049	0.25813			2.20398	0.19721
2.2049	0.19784			2.2049	0.25839			2.20367	0.1977
2.20551	0.19853			2.2052	0.25947			2.20459	0.1985
2.20551	0.1992			2.20459	0.26019			2.20459	0.19879
2.20551	0.19993			2.2052	0.26097			2.20428	0.19958
2.20612	0.20057			2.2049	0.26185			2.20551	0.20018
2.20612	0.20149			2.20459	0.26261			2.20551	0.20075
2.20673	0.20203			2.20551	0.26347			2.20551	0.20109
2.20612	0.20264			2.20551	0.26418			2.2049	0.20178
2.20673	0.2033			2.20551	0.26511			2.2052	0.20233
2.20642	0.20407			2.2052	0.26589			2.20581	0.20295
2.20673	0.20463			2.20612	0.2666			2.2052	0.20366
2.20673	0.20586			2.20612	0.26735			2.20612	0.20406
2.20734	0.20649			2.20673	0.26808			2.20612	0.20463
2.20734	0.20695			2.20673	0.26908			2.20673	0.20542
2.20764	0.20766			2.20703	0.26985			2.20612	0.20571
2.20642	0.20853			2.20673	0.27076			2.20673	0.20653
2.20764	0.2091			2.20642	0.27211			2.20703	0.20725
2.20764	0.20985			2.20703	0.27276			2.20642	0.20772
2.20795	0.21053			2.20764	0.27343			2.20642	0.20814
2.20825	0.21127			2.20734	0.2743			2.20703	0.20895
2.20856	0.21206			2.20764	0.27506			2.20703	0.20952
2.20856	0.21279			2.20795	0.27592			2.20703	0.21004
2.20856	0.21347			2.20764	0.27677			2.20734	0.21071
2.20947	0.21422			2.20764	0.27766			2.20795	0.2112
2.20886	0.21501			2.20795	0.27843			2.20825	0.21204
2.20947	0.21573			2.20917	0.27926			2.20795	0.21249
2.21008	0.21644			2.20825	0.28011			2.20825	0.21313
2.20947	0.21724			2.20886	0.28097			2.20886	0.21365
2.20917	0.21788			2.20917	0.28192			2.20886	0.21424
2.20978	0.21867			2.20917	0.28279			2.20856	0.21516
2.20947	0.21949			2.20947	0.28358			2.20917	0.2158
2.21008	0.22021			2.20886	0.28445			2.20917	0.21644
2.21008	0.22093			2.20917	0.28543			2.20917	0.21676
2.21008	0.22167			2.20947	0.28619			2.20978	0.21758
2.21039	0.22232			2.21039	0.28714			2.20947	0.21812
2.21069	0.22315			2.20978	0.288			2.20978	0.21879
2.2113	0.22399			2.21039	0.28879			2.20978	0.21936
2.2113	0.22471			2.21008	0.28977			2.21008	0.22025
2.2113	0.22551			2.21069	0.29056			2.21039	0.22069
2.2113	0.22621			2.21069	0.29151			2.21039	0.22148
2.21161	0.22716			2.21069	0.2924			2.21008	0.2222
2.21161	0.22777			2.211	0.2934			2.21008	0.22262
2.21191	0.22863			2.2113	0.29422			2.211	0.22336
2.21161	0.22933			2.2113	0.29514			2.21069	0.22408
2.21161	0.23021			2.211	0.29625			2.2113	0.22482
2.21161	0.23096			2.2113	0.2969			2.21161	0.22537
2.21252	0.23184			2.2113	0.2978			2.2113	0.22603
2.21252	0.23257			2.21161	0.29882			2.21222	0.2268
2.21252	0.2334			2.21161	0.29963			2.2113	0.22729
2.21344	0.23422			2.21191	0.30059			2.21161	0.22811
2.21344	0.23507			2.21222	0.30166			2.21222	0.2287
2.21313	0.23578			2.21222	0.30256			2.21252	0.22954
2.21313	0.23668			2.21252	0.30374			2.21222	0.23021
2.21313	0.23748			2.21222	0.30451			2.21252	0.23078
2.21344	0.23829			2.21283	0.30542			2.21313	0.23152
2.21436	0.23916			2.21283	0.3065			2.21252	0.23224
2.21466	0.23997			2.21344	0.30738			2.21344	0.23293
2.21405	0.24076			2.21313	0.30821			2.21283	0.23357
2.21466	0.24156			2.21405	0.3093			2.21313	0.23429
2.21405	0.24205			2.21344	0.31019			2.21405	0.23496
2.21405	0.24292			2.21375	0.31145			2.21375	0.2356
2.21436	0.24384			2.21405	0.31224			2.21344	0.23646
2.21436	0.24468			2.21375	0.31332			2.21375	0.23706
2.21527	0.24557			2.21375	0.3143			2.21405	0.23792
2.21527	0.24636			2.21466	0.31471			2.21436	0.23876
2.21527	0.24735			2.21497	0.31598			2.21405	0.23933
2.21558	0.24825			2.21375	0.31704			2.21405	0.24
2.21527	0.24909			2.21497	0.31809			2.21466	0.24072
2.21497	0.24999			2.21497	0.31901			2.21436	0.24161
2.21588	0.25095			2.21466	0.32014			2.21497	0.2422
2.21558	0.2517			2.21527	0.32127			2.21497	0.24297
2.21649	0.25251			2.21588	0.32224			2.21527	0.24383
2.21588	0.25341			2.21558	0.32337			2.21497	0.24425
2.21619	0.25438			2.21527	0.32433			2.21497	0.24517
2.21619	0.25524			2.21619	0.3253			2.21588	0.24591
2.2171	0.25656			2.21619	0.32643			2.21558	0.24667
2.2168	0.25733			2.21619	0.3274			2.21588	0.24739
2.21741	0.25817			2.21619	0.32869			2.21619	0.24813
2.2171	0.25905			2.21588	0.32966			2.21649	0.24877
2.2171	0.26002			2.2168	0.33078			2.21619	0.24944
2.21741	0.2608			2.2168	0.3324			2.2168	0.25043
2.21741	0.26187			2.21741	0.3332			2.21741	0.25115
2.21832	0.26276			2.21741	0.33417			2.21619	0.25179
2.21741	0.26362			2.2171	0.33514			2.2168	0.25275
2.21771	0.26453			2.2171	0.33627			2.2168	0.25355
2.21863	0.2655			2.21741	0.33756			2.2168	0.25431
2.21863	0.26641			2.21771	0.33853			2.21741	0.255
2.21832	0.2675			2.21832	0.33949			2.21832	0.25584
2.21893	0.26846			2.21741	0.34062			2.21802	0.25673
2.21863	0.26929			2.21832	0.34191			2.21771	0.2574
2.21924	0.27022			2.21832	0.34304			2.21832	0.25804
2.21924	0.27118			2.21863	0.34433			2.21802	0.25898
2.21954	0.27209			2.21863	0.34514			2.21863	0.25963
2.21924	0.27305			2.21863	0.34627			2.21863	0.26062
2.21893	0.2741			2.21893	0.34756			2.21924	0.26111
2.21985	0.27521			2.21954	0.34853			2.21924	0.26227
2.21924	0.27618			2.21954	0.34965			2.21832	0.26286
2.22015	0.27702			2.21893	0.35094			2.21893	0.26385
2.21985	0.27799			2.21893	0.35207			2.21924	0.26452
2.22046	0.2791			2.21954	0.3532			2.21954	0.26556
2.22046	0.27993			2.21954	0.35449			2.22015	0.26638
2.22076	0.28104			2.21954	0.35562			2.21924	0.26731
2.22107	0.28187			2.21924	0.35675			2.22015	0.26793
2.22107	0.28284			2.22107	0.35788			2.22015	0.26882
2.22046	0.28395			2.22076	0.35901			2.22076	0.26974
2.22168	0.28506			2.22076	0.3603			2.22015	0.27055
2.22137	0.28589			2.22107	0.36159			2.22107	0.27137
2.22229	0.287			2.22076	0.36272			2.22046	0.27221
2.22198	0.28798			2.22137	0.36385			2.21985	0.273
2.22168	0.28909			2.22076	0.36514			2.22137	0.27386
2.22229	0.29006			2.22076	0.36627			2.22107	0.27473
2.2226	0.29117			2.22137	0.36756			2.22107	0.2755
2.22198	0.29228			2.22198	0.36869			2.22229	0.27639
2.22229	0.29311			2.22168	0.36998			2.22137	0.2771
2.22198	0.29408			2.22198	0.3711			2.22107	0.27812
2.2229	0.29519			2.22198	0.37256			2.22229	0.27896
2.2226	0.2963			2.22168	0.37369			2.22229	0.28002
2.22321	0.29741			2.22229	0.37498			2.22198	0.28113
2.22351	0.29838			2.22229	0.3761			2.22198	0.2817
2.22321	0.29949			2.2229	0.37756			2.2226	0.28252
2.22382	0.30074			2.22321	0.37868			2.22198	0.28348
2.22382	0.30171			2.2226	0.37998			2.22229	0.2843
2.22382	0.30282			2.22382	0.38143			2.22321	0.28514
2.22412	0.30323			2.22321	0.38272			2.22321	0.28625
2.22412	0.30434			2.22351	0.38385			2.2229	0.28714
2.22412	0.30573			2.22443	0.3853			2.22351	0.28798
2.22382	0.3067			2.22351	0.38659			2.22351	0.28877
2.22443	0.30795			2.22412	0.38804			2.22351	0.28993
2.22534	0.30892			2.22443	0.38868			2.22412	0.29085
2.22534	0.31003			2.22351	0.38997			2.22382	0.29169
2.22534	0.31128			2.22412	0.39159			2.22351	0.29245
2.22534	0.31239			2.22443	0.39288			2.22443	0.29334
2.22473	0.3135			2.22443	0.39433			2.22443	0.29448
2.22565	0.31461			2.22412	0.39562			2.22473	0.29552
2.22534	0.31572			2.22534	0.39691			2.22443	0.29638
2.22626	0.31683			2.22473	0.39836			2.22443	0.2974
2.22626	0.31794			2.22504	0.39965			2.22504	0.29826
2.22687	0.31905			2.22565	0.4011			2.22504	0.2993
2.22656	0.32016			2.22534	0.40239			2.22504	0.30027
2.22595	0.32168			2.22595	0.40401			2.22595	0.30123
2.22656	0.32279			2.22595	0.40546			2.22534	0.30207
2.22748	0.32376			2.22565	0.40675			2.22565	0.30303
2.22687	0.32501			2.22626	0.4082			2.22595	0.30402
2.22717	0.32626			2.22656	0.40949			2.22595	0.30509
2.22748	0.32737			2.22626	0.41126			2.22595	0.30605
2.22717	0.32848			2.22717	0.41271			2.22656	0.30726
2.22778	0.32973			2.22656	0.41401			2.22717	0.30763
2.22717	0.33084			2.22687	0.41546			2.22626	0.30882
2.22778	0.33209			2.22687	0.41675			2.22687	0.30986
2.22748	0.3332			2.22717	0.41836			2.22687	0.31084
2.22778	0.33431			2.22717	0.41965			2.22717	0.31196
2.2287	0.33556			2.22778	0.42126			2.22717	0.31307
2.22809	0.3368			2.22778	0.42271			2.22748	0.31398
2.2287	0.33805			2.22748	0.42433			2.22748	0.31495
2.22809	0.33916			2.22748	0.42578			2.22809	0.31599
2.22839	0.34013			2.22839	0.42723			2.22809	0.31707
2.229	0.34152			2.22839	0.42852			2.22809	0.31838
2.22931	0.34291			2.22839	0.43013			2.22839	0.3193
2.22961	0.34388			2.2287	0.43175			2.22839	0.32041
2.23022	0.3454			2.229	0.43352			2.22839	0.32125
2.23022	0.34638			2.229	0.43465			2.2287	0.32231
2.22931	0.34776			2.229	0.43626			2.2287	0.32348
2.22992	0.34901			2.22961	0.43787			2.22931	0.32474
2.22992	0.35012			2.22931	0.43933			2.22931	0.32578
2.23053	0.35137			2.22931	0.4411			2.22931	0.32684
2.23022	0.35276			2.229	0.44255			2.22961	0.32802
2.23114	0.354			2.22992	0.444			2.22992	0.32884
2.23114	0.35539			2.22961	0.44562			2.23022	0.33008
2.23114	0.3565			2.23053	0.44723			2.23022	0.33124
2.23083	0.35803			2.22992	0.44884			2.22961	0.33218
2.23175	0.35914			2.23053	0.45045			2.23083	0.33327
2.23145	0.36066			2.23053	0.45207			2.23053	0.33462
2.23114	0.36191			2.23053	0.45368			2.22992	0.33571
2.23206	0.36316			2.23114	0.45529			2.23114	0.33682
2.23175	0.36427			2.23114	0.45674			2.23114	0.33764
2.23236	0.36566			2.23145	0.45852			2.23083	0.339
2.23175	0.36691			2.23175	0.46013			2.23083	0.34001
2.23236	0.36829			2.23206	0.46191			2.23175	0.3413
2.23297	0.36954			2.23206	0.46336			2.23145	0.34221
2.23297	0.37079			2.23206	0.46529			2.23175	0.34367
2.23236	0.37231			2.23236	0.4669			2.23175	0.34459
2.23236	0.37356			2.23206	0.46852			2.23236	0.34609
2.23267	0.37495			2.23206	0.47029			2.23175	0.34701
2.23328	0.3762			2.23267	0.47207			2.23175	0.34834
2.23389	0.37759			2.23267	0.47368			2.23297	0.34943
2.23389	0.37897			2.23236	0.47545			2.23236	0.35064
2.23328	0.38036			2.23236	0.47723			2.23297	0.35168
2.23419	0.38161			2.23297	0.479			2.23267	0.35311
2.23389	0.38313			2.23297	0.48061			2.23267	0.35435
2.2345	0.38452			2.23297	0.48239			2.23328	0.35544
2.2345	0.38591			2.23389	0.48448			2.23328	0.35672
2.23419	0.3873			2.23328	0.48626			2.23389	0.35789
2.2345	0.38868			2.23389	0.48803			2.23389	0.35907
2.2348	0.39007			2.2345	0.48981			2.23358	0.36026
2.2348	0.39146			2.2345	0.49158			2.23389	0.36102
2.23541	0.39284			2.23389	0.49352			2.23358	0.36236
2.2348	0.39409			2.23389	0.49529			2.23389	0.36372
2.23511	0.39562			2.23511	0.49739			2.23419	0.36473
2.23511	0.39715			2.2348	0.499			2.2345	0.36627
2.23572	0.39853			2.23541	0.50077			2.2345	0.36758
2.23541	0.39992			2.23511	0.50287			2.2345	0.36854
2.23602	0.40131			2.23541	0.50448			2.23572	0.37012
2.23633	0.40297			2.23511	0.50626			2.23511	0.37121
2.23633	0.40464			2.23541	0.50819			2.23511	0.37257
2.23633	0.40616			2.23572	0.51013			2.23602	0.37395
2.23663	0.40755			2.23572	0.51206			2.23511	0.37529
2.23694	0.40907			2.23633	0.51384			2.23572	0.37643
2.23694	0.41046			2.23602	0.51593			2.23572	0.37786
2.23724	0.41199			2.23602	0.51851			2.23602	0.37914
2.23724	0.41351			2.23663	0.52013			2.23572	0.3805
2.23755	0.41504			2.23633	0.52206			2.23602	0.38231
2.23755	0.41629			2.23724	0.52448			2.23633	0.38384
2.23785	0.41768			2.23663	0.52658			2.23663	0.38493
2.23785	0.41934			2.23694	0.52835			2.23694	0.38636
2.23846	0.42087			2.23663	0.53029			2.23724	0.38743
2.23846	0.42239			2.23755	0.53222			2.23755	0.38906
2.23846	0.42378			2.23755	0.53432			2.23663	0.39039
2.23846	0.42544			2.23816	0.53626			2.23785	0.39178
2.23877	0.42683			2.23755	0.53835			2.23724	0.39274
2.23907	0.42836			2.23816	0.54045			2.23755	0.3944
2.23846	0.42988			2.23816	0.54238			2.23846	0.39598
2.23907	0.43155			2.23846	0.54432			2.23846	0.39739
2.23877	0.43293			2.23846	0.54642			2.23877	0.3987
2.23999	0.43474			2.23846	0.54835			2.23785	0.40003
2.2403	0.43612			2.23846	0.55077			2.23846	0.40149
2.23999	0.43751			2.23907	0.55287			2.23877	0.40268
2.23938	0.43931			2.23969	0.5548			2.23938	0.40441
2.23999	0.44084			2.23907	0.5569			2.23877	0.40554
2.23999	0.44237			2.23907	0.559			2.23877	0.4071
2.2403	0.44403			2.23969	0.56093			2.23907	0.40871
2.2406	0.44556			2.23969	0.56319			2.23877	0.41009
2.2406	0.44722			2.23938	0.56529			2.23969	0.4115
2.2403	0.44889			2.23969	0.56754			2.23969	0.41306
2.2406	0.45055			2.23999	0.56964			2.2403	0.41444
2.24091	0.45222			2.2403	0.5719			2.23938	0.41585
2.24152	0.45374			2.2406	0.57432			2.2406	0.41734
2.24091	0.45541			2.24091	0.57641			2.2403	0.41892
2.24121	0.45693			2.2406	0.57867			2.2406	0.42065
2.24182	0.4586			2.24152	0.58061			2.24091	0.42196
2.24152	0.46026			2.24152	0.58303			2.24091	0.42359
2.24243	0.46193			2.24152	0.58528			2.2406	0.42515
2.24213	0.46359			2.24152	0.58738			2.24091	0.42665
2.24213	0.46525			2.24182	0.58964			2.24121	0.42809
2.24304	0.46692			2.24121	0.5919			2.24121	0.42979
2.24274	0.46858			2.24182	0.59415			2.24182	0.43133
2.24243	0.47025			2.24182	0.59641			2.24213	0.43293
2.24243	0.47205			2.24274	0.59915			2.24182	0.43456
2.24365	0.47358			2.24182	0.60125			2.24213	0.43605
2.24274	0.47524			2.24213	0.60367			2.24152	0.43788
2.24335	0.47705			2.24213	0.60593			2.24274	0.43936
2.24365	0.47885			2.24243	0.60819			2.24274	0.44084
2.24335	0.4801			2.24243	0.61077			2.24335	0.4427
2.24335	0.48162			2.24243	0.61302			2.24243	0.44418
2.24365	0.48343			2.24335	0.61544			2.24274	0.44579
2.24365	0.48523			2.24365	0.61786			2.24304	0.44749
2.24457	0.48703			2.24335	0.62028			2.24335	0.44925
2.24457	0.4887			2.24365	0.62206			2.24335	0.45085
2.24457	0.4905			2.24426	0.62448			2.24335	0.45251
2.24457	0.49217			2.24426	0.62706			2.24365	0.45402
2.24487	0.49397			2.24365	0.62964			2.24365	0.45592
2.24487	0.49563			2.24426	0.63206			2.24396	0.45745
2.24487	0.49744			2.24426	0.63447			2.24457	0.45919
2.24487	0.4991			2.24426	0.63705			2.24457	0.46087
2.24487	0.5009			2.24518	0.6398			2.24487	0.4627
2.24548	0.50271			2.24457	0.64205			2.24426	0.46447
2.24579	0.50451			2.24518	0.6448			2.24457	0.46633
2.24609	0.50631			2.24487	0.64722			2.24518	0.46789
2.24518	0.50853			2.2464	0.6498			2.24487	0.46989
2.2467	0.5102			2.24487	0.65254			2.24548	0.47147
2.24609	0.512			2.24609	0.65496			2.24518	0.47328
2.2467	0.51381			2.24609	0.65754			2.24518	0.47491
2.2464	0.51561			2.24548	0.66012			2.24548	0.47706
2.2467	0.51755			2.24579	0.66334			2.2464	0.47864
2.24731	0.51922			2.2467	0.66576			2.2464	0.4803
2.24701	0.52102			2.24609	0.66818			2.2467	0.48217
2.24762	0.52282			2.2467	0.67076			2.24579	0.484
2.2467	0.52463			2.24701	0.67383			2.2467	0.48596
2.24792	0.52657			2.2467	0.67625			2.24609	0.48779
2.24792	0.52837			2.24701	0.67883			2.24609	0.48969
2.24792	0.53017			2.24701	0.68157			2.24701	0.49167
2.24792	0.53225			2.24701	0.68415			2.24701	0.49364
2.24854	0.53392			2.24701	0.68689			2.24762	0.49562
2.24854	0.53572			2.24762	0.68963			2.24701	0.49686
2.24884	0.53766			2.24762	0.69221			2.24762	0.49933
2.24854	0.53947			2.24854	0.69512			2.24762	0.50106
2.24915	0.54141			2.24823	0.69753			2.24823	0.50304
2.24823	0.54335			2.24915	0.7006			2.24762	0.50501
2.24945	0.54529			2.24854	0.70334			2.24792	0.50724
2.24915	0.5471			2.24854	0.70576			2.24792	0.50897
2.24915	0.5489			2.24884	0.70866			2.24792	0.51095
2.24945	0.55084			2.24854	0.7114			2.24792	0.51268
2.24976	0.55278			2.24915	0.71431			2.24976	0.5149
2.24945	0.55459			2.24945	0.71721			2.24884	0.51688
2.25037	0.55667			2.24945	0.71995			2.24884	0.5191
2.24976	0.55861			2.24976	0.72269			2.24945	0.52083
2.25037	0.56055			2.24976	0.72576			2.24976	0.52281
2.25128	0.56249			2.25006	0.72834			2.24945	0.52479
2.25067	0.5643			2.24945	0.7314			2.24945	0.52701
2.25098	0.56624			2.24976	0.73431			2.25006	0.52899
2.25159	0.56818			2.25037	0.73705			2.25006	0.53122
2.25128	0.57012			2.25006	0.73995			2.25037	0.53319
2.25128	0.57221			2.25067	0.74285			2.25037	0.53542
2.25067	0.57415			2.25006	0.74576			2.25006	0.5374
2.25098	0.57595			2.25037	0.74882			2.25067	0.53987
2.25159	0.57817			2.25098	0.75156			2.25067	0.5416
2.2522	0.57997			2.25128	0.75463			2.25128	0.54407
2.2525	0.58192			2.25159	0.75737			2.25067	0.54605
2.2525	0.584			2.25159	0.76027			2.25067	0.54827
2.2522	0.58622			2.25159	0.7635			2.25098	0.55025
2.2522	0.58816			2.2522	0.7664			2.25098	0.55272
2.2522	0.5901			2.25159	0.76963			2.25189	0.55495
2.25281	0.59218			2.2522	0.77253			2.25159	0.55717
2.25311	0.59412			2.2525	0.77543			2.2525	0.55915
2.25281	0.5962			2.25189	0.7785			2.2525	0.56113
2.25342	0.59815			2.2525	0.78156			2.2525	0.56335
2.25403	0.59953			2.25311	0.78446			2.25281	0.56558
2.25342	0.60175			2.2522	0.78769			2.2525	0.5678
2.25403	0.60383			2.25311	0.79059			2.25311	0.57003
2.25372	0.60591			2.25281	0.79366			2.25311	0.5725
2.25372	0.60786			2.25311	0.79688			2.25311	0.57497
2.25494	0.61007			2.25372	0.79898			2.25281	0.57695
2.25464	0.61202			2.25342	0.80221			2.25311	0.57942
2.25433	0.61424			2.25403	0.80543			2.25281	0.5814
2.25494	0.61604			2.25342	0.80882			2.25372	0.58412
2.25494	0.61826			2.25464	0.81188			2.25342	0.58659
2.25525	0.62034			2.25403	0.81511			2.25372	0.58906
2.25464	0.62228			2.25494	0.81817			2.25433	0.59128
2.25525	0.62464			2.25433	0.82156			2.25403	0.59376
2.25525	0.62658			2.25464	0.82446			2.25433	0.59598
2.25555	0.62852			2.25494	0.82769			2.25403	0.59845
2.25586	0.63074			2.25494	0.83107			2.25494	0.60068
2.25586	0.63352			2.25525	0.83398			2.25433	0.60315
2.25586	0.63532			2.25525	0.83753			2.25464	0.60562
2.25677	0.63754			2.25555	0.84059			2.25525	0.60809
2.25647	0.63962			2.25616	0.84365			2.25555	0.61032
2.25647	0.64156			2.25555	0.84688			2.25555	0.61279
2.25647	0.64378			2.25586	0.85075			2.25555	0.61526
2.25677	0.64614			2.25586	0.85381			2.25586	0.61798
2.25647	0.64808			2.25647	0.8572			2.25616	0.62045
2.25739	0.65016			2.25616	0.86027			2.25555	0.62317
2.25769	0.65238			2.25616	0.86349			2.25647	0.6254
2.25739	0.65433			2.25708	0.86688			2.25586	0.62812
2.25708	0.65654			2.25647	0.8701			2.25677	0.63059
2.25739	0.65876			2.25708	0.87333			2.25647	0.63306
2.258	0.66112			2.25708	0.87672			2.25708	0.63578
2.25861	0.6632			2.25769	0.87994			2.25677	0.63825
2.2583	0.66528			2.25708	0.88317			2.25739	0.64072
2.25861	0.66736			2.25739	0.88655			2.25708	0.64344
2.25769	0.66958			2.258	0.88994			2.25708	0.64616
2.25891	0.6718			2.25739	0.89333			2.25769	0.64863
2.2583	0.67402			2.258	0.89655			2.25708	0.65135
2.25922	0.67624			2.258	0.89994			2.2583	0.65407
2.25922	0.67818			2.25861	0.90333			2.25769	0.65679
2.25922	0.6804			2.2583	0.90655			2.25891	0.65926
2.25952	0.68276			2.25891	0.90978			2.258	0.66173
2.25952	0.68512			2.25861	0.91317			2.2583	0.66495
2.25952	0.6872			2.25891	0.91655			2.25861	0.66767
2.25983	0.68942			2.25922	0.9201			2.25922	0.67039
2.25983	0.69164			2.25952	0.92349			2.25891	0.67311
2.26013	0.694			2.25922	0.92687			2.25861	0.67582
2.25952	0.69622			2.25922	0.93026			2.25952	0.67879
2.26074	0.6983			2.25983	0.93349			2.25952	0.68126
2.26044	0.70052			2.26044	0.93687			2.25922	0.68423
2.26135	0.70274			2.25952	0.94042			2.25922	0.6872
2.26074	0.7051			2.26013	0.94381			2.26013	0.68991
2.26105	0.70731			2.25983	0.94703			2.26013	0.69288
2.26135	0.70953			2.26013	0.95058			2.26013	0.6956
2.26227	0.71161			2.26044	0.95397			2.26074	0.69832
2.26135	0.71397			2.26074	0.95736			2.26044	0.70129
2.26166	0.71633			2.26074	0.9609			2.26074	0.704
2.26227	0.71855			2.26074	0.96429			2.26105	0.70697
2.26196	0.72105			2.26166	0.96736			2.26074	0.71018
2.26227	0.72313			2.26105	0.97123			2.26074	0.71315
2.26166	0.72549			2.26105	0.97461			2.26135	0.71587
2.26135	0.72798			2.26135	0.978			2.26105	0.71859
2.26257	0.73034			2.26196	0.98155			2.26135	0.72205
2.26288	0.73242			2.26135	0.9851			2.26227	0.72502
2.26318	0.73464			2.26227	0.98864			2.26105	0.72773
2.26288	0.73686			2.26257	0.99203			2.26257	0.7307
2.26318	0.7388			2.26288	0.99542			2.26135	0.73367
2.2641	0.74116			2.26257	0.99881			2.26227	0.73663
2.26379	0.74366			2.26227	1			2.26227	0.73985
2.26379	0.74616			2.26257	1.01			2.26227	0.74281
2.26379	0.74837			2.26318	1.01			2.26257	0.74603
2.2644	0.75073			2.26349	1.01			2.26227	0.74899
2.2641	0.75295			2.26349	1.02			2.26349	0.75245
2.2644	0.75517			2.26318	1.02			2.26288	0.75542
2.26349	0.75781			2.26349	1.02			2.26349	0.75839
2.2641	0.76003			2.26379	1.03			2.26318	0.7616
2.2644	0.76252			2.26318	1.03			2.26318	0.76457
2.26532	0.76488			2.26379	1.03			2.26379	0.76803
2.26563	0.76724			2.26379	1.04			2.2644	0.77075
2.26532	0.7696			2.2644	1.04			2.2641	0.77421
2.26563	0.77223			2.2641	1.04			2.2641	0.77742
2.26563	0.77459			2.26471	1.05			2.26471	0.78039
2.26593	0.77709			2.26471	1.05			2.2644	0.78409
2.26593	0.77945			2.26501	1.05			2.26471	0.78706
2.26593	0.78181			2.26563	1.06			2.26532	0.79027
2.26563	0.78416			2.26501	1.06			2.26532	0.79374
2.26593	0.78652			2.26563	1.07			2.26532	0.79695
2.26624	0.78902			2.26593	1.07			2.26532	0.79992
2.26654	0.79152			2.26563	1.07			2.26593	0.80362
2.26654	0.79373			2.26624	1.08			2.26563	0.80634
2.26685	0.79623			2.26624	1.08			2.26563	0.8098
2.26685	0.79873			2.26624	1.08			2.26624	0.81326
2.26685	0.80095			2.26624	1.09			2.26593	0.81672
2.26776	0.80358			2.26685	1.09			2.26593	0.81994
2.26715	0.8058			2.26624	1.09			2.26685	0.8234
2.26776	0.80816			2.26654	1.1			2.26685	0.82686
2.26776	0.81066			2.26715	1.1			2.26654	0.83032
2.26746	0.81316			2.26715	1.1			2.26715	0.83353
2.26807	0.81537			2.26685	1.11			2.26715	0.83699
2.26807	0.81787			2.26715	1.11			2.26654	0.84045
2.26868	0.82023			2.26837	1.11			2.26715	0.84392
2.26837	0.82273			2.26776	1.12			2.26746	0.84738
2.26868	0.82522			2.26746	1.12			2.26715	0.85084
2.2699	0.82786			2.26776	1.12			2.26715	0.85405
2.26868	0.83036			2.26837	1.13			2.26776	0.85801
2.26898	0.83313			2.26837	1.13			2.26807	0.86171
2.26929	0.83521			2.26807	1.14			2.26807	0.86542
2.26868	0.83785			2.26868	1.14			2.26837	0.86863
2.26929	0.84048			2.26868	1.14			2.26868	0.8721
2.26959	0.84298			2.26837	1.15			2.26807	0.8758
2.26929	0.84548			2.26959	1.15			2.26868	0.87926
2.2699	0.84797			2.26868	1.15			2.26868	0.88297
2.2699	0.85047			2.26959	1.16			2.26929	0.88643
2.27112	0.85297			2.2702	1.16			2.26929	0.88989
2.2702	0.8556			2.2699	1.16			2.26959	0.89385
2.27081	0.8581			2.2702	1.17			2.26929	0.89731
2.27081	0.86073			2.26959	1.17			2.26959	0.90102
2.27051	0.86309			2.27051	1.17			2.26929	0.90472
2.27142	0.86573			2.27051	1.18			2.2699	0.90819
2.27142	0.8685			2.2699	1.18			2.2699	0.91189
2.27203	0.871			2.27081	1.18			2.2702	0.9156
2.27173	0.8735			2.27081	1.19			2.2702	0.91931
2.27142	0.87613			2.27051	1.19			2.27051	0.92302
2.27173	0.87877			2.27142	1.2			2.27112	0.92672
2.27203	0.88126			2.27051	1.2			2.27112	0.93043
2.27142	0.88404			2.27203	1.2			2.27173	0.93414
2.27234	0.88654			2.27142	1.2			2.27081	0.93785
2.27234	0.88903			2.27173	1.21			2.27112	0.94156
2.27264	0.89167			2.27142	1.21			2.27234	0.94551
2.27325	0.8943			2.27203	1.22			2.27142	0.94922
2.27295	0.89694			2.27203	1.22			2.27173	0.95293
2.27295	0.89958			2.27264	1.22			2.27142	0.95688
2.27325	0.90235			2.27264	1.23			2.27203	0.96084
2.27295	0.90499			2.27264	1.23			2.27173	0.96455
2.27295	0.90776			2.27264	1.23			2.27295	0.9685
2.27295	0.91026			2.27234	1.24			2.27264	0.97221
2.27356	0.91303			2.27295	1.24			2.27264	0.97641
2.27386	0.91567			2.27295	1.24			2.27234	0.97913
2.27417	0.9183			2.27325	1.25			2.27295	0.98333
2.27386	0.9208			2.27356	1.25			2.27325	0.98729
2.27386	0.92357			2.27386	1.25			2.27264	0.99149
2.27509	0.92621			2.27356	1.26			2.27325	0.9952
2.27509	0.92884			2.27386	1.26			2.27356	0.99915
2.27478	0.93134			2.27448	1.26			2.27386	1
2.27478	0.93412			2.27417	1.27			2.27386	1.01
2.27478	0.93689			2.27417	1.27			2.27417	1.01
2.27539	0.94036			2.27478	1.27			2.27417	1.01
2.27539	0.94299			2.27509	1.28			2.27417	1.02
2.27539	0.94563			2.27509	1.28			2.27417	1.02
2.2757	0.9484			2.27448	1.28			2.27509	1.03
2.276	0.95104			2.27509	1.29			2.27509	1.03
2.27631	0.95367			2.27539	1.29			2.27478	1.03
2.276	0.95645			2.2757	1.3			2.27539	1.04
2.27661	0.95922			2.276	1.3			2.2757	1.04
2.27661	0.96186			2.2757	1.3			2.27539	1.05
2.27692	0.96477			2.2757	1.31			2.2757	1.05
2.27692	0.96741			2.276	1.31			2.2757	1.06
2.27692	0.97032			2.27631	1.31			2.276	1.06
2.27722	0.97296			2.27631	1.32			2.2757	1.06
2.27783	0.97573			2.27631	1.32			2.276	1.07
2.27783	0.97851			2.27692	1.32			2.27692	1.07
2.27753	0.98128			2.27692	1.33			2.27661	1.08
2.27783	0.98391			2.27692	1.33			2.27661	1.08
2.27783	0.98683			2.27661	1.33			2.27692	1.08
2.27783	0.9896			2.27753	1.34			2.27631	1.09
2.27844	0.99224			2.27692	1.34			2.27753	1.09
2.27844	0.99515			2.27814	1.34			2.27753	1.1
2.27844	0.99793			2.27814	1.35			2.27814	1.1
2.27844	1			2.27844	1.35			2.27783	1.11
2.27905	1			2.27814	1.35			2.27814	1.11
2.27936	1.01			2.27814	1.36			2.27814	1.11
2.27905	1.01			2.27814	1.36			2.27814	1.12
2.27936	1.01			2.27875	1.36			2.27814	1.12
2.27997	1.02			2.27875	1.37			2.27814	1.13
2.27905	1.02			2.27905	1.37			2.27814	1.13
2.27997	1.02			2.27905	1.37			2.27844	1.14
2.27936	1.02			2.27875	1.38			2.27875	1.14
2.27997	1.03			2.27905	1.38			2.27936	1.14
2.27997	1.03			2.27936	1.38			2.27936	1.15
2.28027	1.03			2.27936	1.39			2.27905	1.15
2.28088	1.04			2.27997	1.39			2.27966	1.16
2.28027	1.04			2.27966	1.39			2.27966	1.16
2.28119	1.04			2.28058	1.4			2.27997	1.17
2.28088	1.04			2.28027	1.4			2.27997	1.17
2.28149	1.05			2.28027	1.4			2.28027	1.17
2.28149	1.05			2.28027	1.41			2.27997	1.18
2.28149	1.05			2.28027	1.41			2.28027	1.18
2.28149	1.06			2.28088	1.41			2.28119	1.19
2.28149	1.06			2.28027	1.42			2.28088	1.19
2.2818	1.06			2.28149	1.42			2.28058	1.2
2.2821	1.06			2.28119	1.42			2.28149	1.2
2.2821	1.07			2.28088	1.43			2.28119	1.21
2.2821	1.07			2.28119	1.43			2.28119	1.21
2.28271	1.07			2.28149	1.43			2.28149	1.21
2.28241	1.08			2.28241	1.44			2.28088	1.22
2.28241	1.08			2.2818	1.44			2.28119	1.22
2.28271	1.08			2.2821	1.44			2.2818	1.23
2.28241	1.09			2.28241	1.45			2.2821	1.23
2.28363	1.09			2.28241	1.45			2.28271	1.24
2.28363	1.09			2.28241	1.45			2.2821	1.24
2.28394	1.09			2.2821	1.46			2.2821	1.25
2.28455	1.1			2.28302	1.46			2.2821	1.25
2.28394	1.1			2.28271	1.46			2.28271	1.25
2.28394	1.1			2.28302	1.47			2.28302	1.26
2.28394	1.11			2.28333	1.47			2.28302	1.26
2.28424	1.11			2.28271	1.47			2.28333	1.27
2.28455	1.11			2.28302	1.47			2.28363	1.27
2.28455	1.12			2.28394	1.48			2.28333	1.28
2.28455	1.12			2.28424	1.48			2.28394	1.28
2.28516	1.12			2.28424	1.48			2.28363	1.29
2.28516	1.13			2.28455	1.49			2.28424	1.29
2.28607	1.13			2.28424	1.49			2.28394	1.3
2.28516	1.13			2.28455	1.49			2.28424	1.3
2.28577	1.13			2.28394	1.5			2.28424	1.3
2.28668	1.14			2.28455	1.5			2.28424	1.31
2.28546	1.14			2.28546	1.5			2.28455	1.31
2.28577	1.14			2.28577	1.51			2.28485	1.32
2.28638	1.15			2.28607	1.51			2.28485	1.32
2.28577	1.15			2.28577	1.51			2.28546	1.33
2.28729	1.15			2.28638	1.52			2.28516	1.33
2.28668	1.16			2.28546	1.52			2.28577	1.34
2.28699	1.16			2.28577	1.52			2.28638	1.34
2.28668	1.16			2.28638	1.53			2.28607	1.35
2.28668	1.17			2.28668	1.53			2.28607	1.35
2.2876	1.17			2.28668	1.53			2.28607	1.36
2.2876	1.17			2.28668	1.54			2.28607	1.36
2.2876	1.17			2.28638	1.54			2.28638	1.37
2.2879	1.18			2.28638	1.54			2.28638	1.37
2.28729	1.18			2.28699	1.55			2.28668	1.38
2.2879	1.18			2.28668	1.55			2.28638	1.38
2.28821	1.19			2.2876	1.55			2.2876	1.39
2.28851	1.19			2.2876	1.56			2.28699	1.39
2.28851	1.19			2.28821	1.56			2.2876	1.39
2.28882	1.2			2.28821	1.56			2.2876	1.4
2.28912	1.2			2.2876	1.57			2.2876	1.4
2.28851	1.2			2.28851	1.57			2.2876	1.41
2.28851	1.21			2.28851	1.57			2.2876	1.41
2.28912	1.21			2.28851	1.58			2.2879	1.42
2.28912	1.21			2.28851	1.58			2.28821	1.42
2.28912	1.22			2.28821	1.58			2.2876	1.43
2.29034	1.22			2.28851	1.59			2.28851	1.43
2.28973	1.22			2.28882	1.59			2.28821	1.44
2.29095	1.23			2.28973	1.59			2.28912	1.44
2.29065	1.23			2.28943	1.6			2.28851	1.45
2.29095	1.23			2.28912	1.6			2.28973	1.45
2.29095	1.24			2.28912	1.6			2.28912	1.46
2.29065	1.24			2.29004	1.6			2.28912	1.46
2.29126	1.24			2.28973	1.61			2.28912	1.47
2.29034	1.24			2.29034	1.61			2.29004	1.47
2.29095	1.25			2.29095	1.61			2.29065	1.48
2.29126	1.25			2.29004	1.62			2.28943	1.48
2.29218	1.25			2.29095	1.62			2.29004	1.49
2.29156	1.26			2.29095	1.62			2.29095	1.49
2.29065	1.26			2.29065	1.63			2.29095	1.5
2.29187	1.26			2.29126	1.63			2.29065	1.5
2.29156	1.27			2.29156	1.63			2.29126	1.51
2.29218	1.27			2.29034	1.64			2.29095	1.51
2.29248	1.27			2.29126	1.64			2.29156	1.52
2.29218	1.28			2.29187	1.64			2.29156	1.52
2.29309	1.28			2.29156	1.65			2.29126	1.53
2.29279	1.28			2.29218	1.65			2.29126	1.53
2.29279	1.29			2.29248	1.65			2.29187	1.54
2.2937	1.29			2.29218	1.66			2.29187	1.54
2.29309	1.29			2.29309	1.66			2.29187	1.55
2.2934	1.3			2.29248	1.66			2.29248	1.55
2.2934	1.3			2.29279	1.66			2.29248	1.56
2.2934	1.3			2.29248	1.67			2.29218	1.56
2.29401	1.31			2.29279	1.67			2.29248	1.57
2.2937	1.31			2.29309	1.67			2.29248	1.57
2.2937	1.31			2.29309	1.68			2.29279	1.58
2.2937	1.32			2.2934	1.68			2.29279	1.58
2.29462	1.32			2.29309	1.68			2.29309	1.59
2.29431	1.32			2.29401	1.69			2.2934	1.59
2.29523	1.33			2.2937	1.69			2.2937	1.6
2.29492	1.33			2.2937	1.69			2.2934	1.6
2.29492	1.33			2.29431	1.69			2.29431	1.61
2.29553	1.34			2.29401	1.7			2.29401	1.61
2.29523	1.34			2.29401	1.7			2.29492	1.62
2.29553	1.34			2.29431	1.7			2.29462	1.62
2.29584	1.35			2.29462	1.71			2.29431	1.63
2.29553	1.35			2.29462	1.71			2.29431	1.63
2.29523	1.35			2.29523	1.71			2.29523	1.64
2.29675	1.36			2.29614	1.72			2.29462	1.64
2.29614	1.36			2.29553	1.72			2.29523	1.65
2.29675	1.36			2.29553	1.72			2.29584	1.65
2.29645	1.37			2.29584	1.73			2.29553	1.66
2.29736	1.37			2.29584	1.73			2.29492	1.66
2.29675	1.37			2.29614	1.73			2.29553	1.67
2.29675	1.38			2.29614	1.73			2.29584	1.68
2.29706	1.38			2.29645	1.74			2.29584	1.68
2.29706	1.38			2.29675	1.74			2.29645	1.69
2.29706	1.39			2.29706	1.74			2.29675	1.69
2.29797	1.39			2.29706	1.75			2.29675	1.7
2.29736	1.39			2.29645	1.75			2.29706	1.7
2.29797	1.4			2.29675	1.75			2.29736	1.71
2.29828	1.4			2.29736	1.76			2.29706	1.71
2.29858	1.4			2.29706	1.76			2.29736	1.72
2.29828	1.41			2.29736	1.76			2.29736	1.72
2.29858	1.41			2.29767	1.77			2.29767	1.73
2.29828	1.41			2.29767	1.77			2.29797	1.73
2.29889	1.42			2.29828	1.77			2.29797	1.74
2.29919	1.42			2.29736	1.77			2.29767	1.74
2.29919	1.42			2.29858	1.78			2.29828	1.75
2.29919	1.43			2.29828	1.78			2.29828	1.75
2.2995	1.43			2.29828	1.78			2.29797	1.76
2.30011	1.43			2.29919	1.79			2.29889	1.76
2.2995	1.44			2.29919	1.79			2.29858	1.77
2.30042	1.44			2.29919	1.79			2.29889	1.77
2.2998	1.44			2.29919	1.79			2.29919	1.78
2.30042	1.45			2.29919	1.8			2.29919	1.79
2.30072	1.45			2.2995	1.8			2.2998	1.79
2.30072	1.45			2.30042	1.8			2.2995	1.8
2.30042	1.46			2.30011	1.81			2.29889	1.8
2.30133	1.46			2.30042	1.81			2.2998	1.81
2.30133	1.46			2.30011	1.81			2.30011	1.81
2.30072	1.47			2.30011	1.81			2.30042	1.82
2.30103	1.47			2.30072	1.82			2.30072	1.82
2.30072	1.47			2.30042	1.82			2.30011	1.83
2.30164	1.48			2.30103	1.82			2.30103	1.83
2.30133	1.48			2.30042	1.83			2.30072	1.84
2.30133	1.48			2.30103	1.83			2.30103	1.84
2.30164	1.49			2.30072	1.83			2.30103	1.85
2.30225	1.49			2.30103	1.84			2.30103	1.85
2.30255	1.49			2.30164	1.84			2.30133	1.86
2.30194	1.5			2.30225	1.84			2.30164	1.87
2.30225	1.5			2.30225	1.84			2.30133	1.87
2.30255	1.5			2.30194	1.85			2.30133	1.88
2.30255	1.51			2.30225	1.85			2.30164	1.88
2.30316	1.51			2.30255	1.85			2.30194	1.89
2.30316	1.51			2.30286	1.85			2.30225	1.89
2.30316	1.52			2.30194	1.86			2.30316	1.9
2.30377	1.52			2.30347	1.86			2.30194	1.9
2.30347	1.52			2.30316	1.86			2.30316	1.91
2.30377	1.53			2.30286	1.87			2.30255	1.91
2.30377	1.53			2.30377	1.87			2.30316	1.92
2.30438	1.53			2.30347	1.87			2.30286	1.92
2.30438	1.54			2.30377	1.87			2.30377	1.93
2.30408	1.54			2.30408	1.88			2.30377	1.93
2.30499	1.54			2.30377	1.88			2.30377	1.94
2.30499	1.55			2.30377	1.88			2.30377	1.94
2.30408	1.55			2.30408	1.88			2.30377	1.95
2.30499	1.55			2.30377	1.89			2.30377	1.96
2.3056	1.56			2.30499	1.89			2.30347	1.96
2.3053	1.56			2.30469	1.89			2.30408	1.97
2.3056	1.56			2.30499	1.9			2.30438	1.97
2.3053	1.56			2.3053	1.9			2.30438	1.98
2.3056	1.57			2.30499	1.9			2.30469	1.98
2.3056	1.57			2.3053	1.9			2.3056	1.99
2.30652	1.57			2.3053	1.91			2.30499	1.99
2.30652	1.58			2.30621	1.91			2.3056	2
2.30652	1.58			2.30591	1.91			2.3053	2
2.30652	1.58			2.30591	1.92			2.30591	2.01
2.30652	1.59			2.30621	1.92			2.3056	2.01
2.30713	1.59			2.3056	1.92			2.30621	2.02
2.30713	1.59			2.30621	1.92			2.30621	2.02
2.30804	1.6			2.30682	1.93			2.30621	2.03
2.30743	1.6			2.30713	1.93			2.30621	2.03
2.30743	1.6			2.30713	1.93			2.30591	2.04
2.30804	1.61			2.30682	1.93			2.30682	2.05
2.30804	1.61			2.30682	1.94			2.30682	2.05
2.30804	1.61			2.30591	1.94			2.30652	2.06
2.30774	1.62			2.30835	1.94			2.30743	2.06
2.30835	1.62			2.30804	1.94			2.30713	2.07
2.30896	1.62			2.30743	1.95			2.30713	2.07
2.30835	1.63			2.30774	1.95			2.30865	2.08
2.30927	1.63			2.30774	1.95			2.30774	2.08
2.30896	1.63			2.30804	1.96			2.30804	2.09
2.30927	1.63			2.30865	1.96			2.30865	2.09
2.30927	1.64			2.30865	1.96			2.30865	2.1
2.30988	1.64			2.30865	1.96			2.30865	2.1
2.30957	1.64			2.30865	1.97			2.30896	2.11
2.31018	1.65			2.30927	1.97			2.30835	2.11
2.30988	1.65			2.30927	1.97			2.30835	2.12
2.30988	1.65			2.30927	1.97			2.30927	2.12
2.31018	1.66			2.30896	1.98			2.30865	2.13
2.31049	1.66			2.30896	1.98			2.30957	2.14
2.31079	1.66			2.31049	1.98			2.30865	2.14
2.31049	1.67			2.30957	1.98			2.30927	2.15
2.31079	1.67			2.30988	1.99			2.30957	2.15
2.31018	1.67			2.31049	1.99			2.30988	2.16
2.3114	1.68			2.31018	1.99			2.31018	2.16
2.31171	1.68			2.3111	1.99			2.30988	2.17
2.3114	1.68			2.31079	2			2.30988	2.17
2.31171	1.69			2.31079	2			2.31079	2.18
2.31201	1.69			2.3111	2			2.3111	2.18
2.31201	1.69			2.31171	2			2.31079	2.19
2.31232	1.69			2.3111	2.01			2.3111	2.19
2.31171	1.7			2.3114	2.01			2.3111	2.2
2.31293	1.7			2.31171	2.01			2.31079	2.2
2.31262	1.7			2.31201	2.01			2.3114	2.21
2.31232	1.71			2.31232	2.01			2.31171	2.21
2.31323	1.71			2.31201	2.02			2.31171	2.22
2.31293	1.71			2.31201	2.02			2.31232	2.22
2.31293	1.72			2.31262	2.02			2.31171	2.23
2.31415	1.72			2.31201	2.02			2.31201	2.23
2.31384	1.72			2.31232	2.03			2.31171	2.24
2.31354	1.73			2.31293	2.03			2.31232	2.24
2.31323	1.73			2.31262	2.03			2.31262	2.25
2.31354	1.73			2.31323	2.03			2.31262	2.25
2.31415	1.74			2.31262	2.04			2.31262	2.26
2.31323	1.74			2.31323	2.04			2.31262	2.26
2.31384	1.74			2.31384	2.04			2.31323	2.27
2.31384	1.75			2.31384	2.04			2.31354	2.27
2.31476	1.75			2.31354	2.05			2.31354	2.28
2.31476	1.75			2.31384	2.05			2.31445	2.28
2.31537	1.75			2.31354	2.05			2.31384	2.29
2.31506	1.76			2.31415	2.05			2.31384	2.29
2.31506	1.76			2.31415	2.06			2.31476	2.3
2.31567	1.76			2.31476	2.06			2.31445	2.3
2.31506	1.77			2.31445	2.06			2.31476	2.31
2.31628	1.77			2.31506	2.06			2.31476	2.31
2.31628	1.77			2.31567	2.06			2.31476	2.32
2.31598	1.78			2.31537	2.07			2.31476	2.32
2.31598	1.78			2.31445	2.07			2.31537	2.33
2.31628	1.78			2.31537	2.07			2.31537	2.33
2.31598	1.78			2.31506	2.07			2.31537	2.34
2.31628	1.79			2.31598	2.07			2.31537	2.34
2.31628	1.79			2.31659	2.08			2.31598	2.35
2.31628	1.79			2.31628	2.08			2.31628	2.35
2.31689	1.8			2.31598	2.08			2.31598	2.36
2.31659	1.8			2.31598	2.08			2.31628	2.36
2.3172	1.8			2.31628	2.09			2.31659	2.37
2.3172	1.81			2.31689	2.09			2.31567	2.37
2.3175	1.81			2.31628	2.09			2.31659	2.38
2.31812	1.81			2.3172	2.09			2.31628	2.38
2.31812	1.81			2.31781	2.09			2.31659	2.38
2.31873	1.82			2.3175	2.1			2.3172	2.39
2.31842	1.82			2.31689	2.1			2.3172	2.39
2.31812	1.82			2.3175	2.1			2.3175	2.4
2.31873	1.83			2.3175	2.1			2.3175	2.4
2.31903	1.83			2.31812	2.1			2.3172	2.41
2.31873	1.83			2.31812	2.11			2.31812	2.41
2.31934	1.83			2.31842	2.11			2.31781	2.42
2.31934	1.84			2.31812	2.11			2.31842	2.42
2.31903	1.84			2.31842	2.11			2.3175	2.43
2.31934	1.84			2.31873	2.11			2.31873	2.43
2.31934	1.85			2.31903	2.12			2.31842	2.44
2.32025	1.85			2.31873	2.12			2.31873	2.44
2.31964	1.85			2.31873	2.12			2.31873	2.44
2.32025	1.85			2.31964	2.12			2.31873	2.45
2.32025	1.86			2.31903	2.12			2.31934	2.45
2.32086	1.86			2.31903	2.13			2.31934	2.46
2.32086	1.86			2.31964	2.13			2.31995	2.46
2.32086	1.87			2.31995	2.13			2.31995	2.47
2.32086	1.87			2.32025	2.13			2.31964	2.47
2.32117	1.87			2.31995	2.13			2.32025	2.48
2.32117	1.87			2.31934	2.14			2.31964	2.48
2.32086	1.88			2.32086	2.14			2.32056	2.49
2.32208	1.88			2.32025	2.14			2.32056	2.49
2.32117	1.88			2.32086	2.14			2.32056	2.49
2.32147	1.88			2.32086	2.14			2.32056	2.5
2.32147	1.89			2.32178	2.14			2.32086	2.5
2.32147	1.89			2.32025	2.15			2.32086	2.51
2.32208	1.89			2.32147	2.15			2.32117	2.51
2.32239	1.9			2.32178	2.15			2.32117	2.52
2.32239	1.9			2.32117	2.15			2.32117	2.52
2.32269	1.9			2.32178	2.15			2.32147	2.52
2.32239	1.9			2.32239	2.15			2.32147	2.53
2.323	1.91			2.32178	2.16			2.32208	2.53
2.32269	1.91			2.32178	2.16			2.32117	2.54
2.3233	1.91			2.32239	2.16			2.32178	2.54
2.3233	1.92			2.32239	2.16			2.32269	2.55
2.32422	1.92			2.32239	2.16			2.32239	2.55
2.32361	1.92			2.32239	2.16			2.32269	2.55
2.32361	1.92			2.32361	2.17			2.323	2.56
2.32422	1.93			2.3233	2.17			2.323	2.56
2.32452	1.93			2.3233	2.17			2.32391	2.57
2.32452	1.93			2.32361	2.17			2.3233	2.57
2.32483	1.94			2.3233	2.17			2.32422	2.57
2.32452	1.94			2.32391	2.17			2.32391	2.58
2.32452	1.94			2.32361	2.18			2.32391	2.58
2.32574	1.94			2.32391	2.18			2.32391	2.59
2.32483	1.95			2.32452	2.18			2.32422	2.59
2.32544	1.95			2.32452	2.18			2.32483	2.59
2.32513	1.95			2.32513	2.18			2.32452	2.6
2.32513	1.95			2.32483	2.18			2.32513	2.6
2.32605	1.96			2.32574	2.19			2.32452	2.6
2.32635	1.96			2.32483	2.19			2.32513	2.61
2.32605	1.96			2.32483	2.19			2.32513	2.61
2.32666	1.96			2.32513	2.19			2.32513	2.62
2.32635	1.97			2.32605	2.19			2.32513	2.62
2.32666	1.97			2.32513	2.19			2.32574	2.62
2.32666	1.97			2.32544	2.19			2.32544	2.63
2.32758	1.97			2.32574	2.2			2.32605	2.63
2.32697	1.98			2.32605	2.2			2.32574	2.63
2.32666	1.98			2.32697	2.2			2.32635	2.64
2.32727	1.98			2.32727	2.2			2.32666	2.64
2.32758	1.98			2.32697	2.2			2.32666	2.65
2.32758	1.99			2.32635	2.2			2.32605	2.65
2.32666	1.99			2.32697	2.21			2.32697	2.65
2.32819	1.99			2.32666	2.21			2.32635	2.66
2.32819	1.99			2.32758	2.21			2.32788	2.66
2.32819	2			2.32727	2.21			2.32727	2.66
2.32819	2			2.32758	2.21			2.32758	2.67
2.32849	2			2.32788	2.21			2.32758	2.67
2.3288	2			2.32727	2.21			2.32788	2.67
2.3288	2.01			2.32819	2.22			2.32727	2.68
2.3288	2.01			2.32758	2.22			2.32788	2.68
2.32849	2.01			2.32849	2.22			2.32819	2.68
2.32941	2.01			2.3288	2.22			2.32788	2.69
2.3291	2.01			2.3291	2.22			2.32849	2.69
2.32941	2.02			2.3288	2.22			2.32819	2.69
2.32941	2.02			2.32941	2.22			2.3288	2.7
2.33002	2.02			2.32941	2.22			2.32849	2.7
2.33063	2.02			2.3291	2.23			2.3288	2.7
2.33002	2.03			2.32941	2.23			2.32849	2.71
				2.32941	2.23			2.32941	2.71
				2.32941	2.23			2.33002	2.71
				2.32941	2.23			2.32971	2.72
				2.33002	2.23			2.32941	2.72
				2.32971	2.23			2.33002	2.72
								2.32971	2.73
								2.33002	2.73
								2.33002	2.73

[truncated: 43 more sheets: Figure3f, Figure3g, Figure3h, Figure4a, Figure4b, Figure4c, Figure4e, Figure5d, Figure5e, Figure5g, Figure6a, Figure6b, Figure6c, Figure6d, Figure6e, Figure6f, Figure6g, Figure6h, Figure6i, Supplementary Fig. 11 …]
